# Supplementary material for: Impact of Software Settings on Multiple-Breath Washout Outcomes
Source: PLoS One. 2015 Jul 13;10(7):e0132250. doi: 10.1371/journal.pone.0132250 (PMC4500401; doi:10.1371/journal.pone.0132250)
Supplement: S1 Minimal Dataset — (TXT) [file pone.0132250.s001.txt]

Changed software factor	disease	Patient	id	Age	SET	flow/O2 offset [s]	flow/CO2 offset [s]	FRC [l]	LCI-2.5	LCI-5	Scond*VT [l]	Sacin*VT [l]	CEV [l]	VT Insp. mean [ml]	VT Exp. mean [ml]	VT mean [ml]	Scond	Sacin	Vd CO2 mean [ml]
averaged delay per SET (used as baseline)	0	HEA01	1	6.2	2	0.601	0.051	1.01351942	7.116223422	5.101092394	0.019214903	0.091314168	7.982930634	326.8739694	332.4008316	329.6374005	0.092135495	0.183090598	57.59390425
averaged delay per SET (used as baseline)	0	HEA02	2	6.2	2	0.601	0.051	0.934584759	6.643349029	5.24956093	0.038711949	0.105016735	7.146772751	249.5676712	256.180394	252.8740326	0.161111329	0.328993032	46.97308046
averaged delay per SET (used as baseline)	0	HEA03	3	6.0	2	0.601	0.051	0.764584429	7.393882268	5.445717622	0.040439027	0.20664839	6.289747253	353.41964	327.9799848	340.6998124	0.178460921	0.867868999	61.84264011
averaged delay per SET (used as baseline)	0	HEA04	4	6.1	2	0.601	0.051	0.793590019	7.390705585	5.55447639	0.013015117	0.061148905	6.401190186	423.2482334	412.9436476	418.0959405	0.032040507	0.154536958	63.9079405
averaged delay per SET (used as baseline)	0	HEA05	5	6.1	2	0.601	0.051	0.883956939	7.125343517	5.036145394	0.039469174	0.076998059	7.202996841	259.1828986	271.1057208	265.1443097	0.113960028	0.342340459	51.59875154
averaged delay per SET (used as baseline)	0	HEA06	6	6.4	2	0.601	0.051	1.25639646	7.3583476	4.553800105	0.005811626	0.06958708	10.01550187	417.0437091	426.6881377	421.8659234	0.016550119	0.194020002	64.56100614
averaged delay per SET (used as baseline)	0	HEA07	7	6.3	2	0.601	0.051	1.001298014	6.521139967	4.799350995	0.032540883	0.111671598	7.4006045	298.5062364	292.3491661	295.4277012	0.107103302	0.513948244	54.31738914
averaged delay per SET (used as baseline)	0	HEA08	8	6.1	2	0.601	0.051	0.769246439	8.152447267	5.607178627	0.044363531	0.065873938	6.941241028	335.7300304	343.5076211	339.6188257	0.139947778	0.261708887	58.50918136
averaged delay per SET (used as baseline)	0	HEA09	9	6.0	2	0.601	0.051	0.963929912	7.167383972	5.47161046	0	0.362847013	8.047855804	244.3982656	238.9756165	241.686941	0	1.747936383	44.00893555
averaged delay per SET (used as baseline)	0	HEA10	10	6.0	2	0.601	0.051	0.892929005	7.150871682	5.544808823	0	0.129820481	7.591220739	209.8703929	212.0640935	210.9672432	0	0.603987224	40.54296059
averaged delay per SET (used as baseline)	1	CLD01	11	8.4	3	0.618	0.060	1.214890377	6.286059893	4.507964717	0.017743038	0.012036439	8.832873672	370.3806971	335.5762062	352.9784516	0.042957964	0.033911289	61.04971517
averaged delay per SET (used as baseline)	1	CLD02	12	6.6	3	0.618	0.060	1.191313817	6.841358081	5.132128274	0.036304064	0.036260036	9.162204407	439.8759575	418.5772985	429.226628	0.066193157	0.080635544	62.30501146
averaged delay per SET (used as baseline)	1	CLD03	13	8.1	3	0.618	0.060	1.531087105	6.978707499	5.615684823	0.030690421	0.034748148	12.61700906	328.41104	302.1721982	315.2916191	0.126358494	0.073230451	67.70539588
averaged delay per SET (used as baseline)	1	CLD04	14	9.2	3	0.618	0.060	1.000670621	7.73955449	5.510393405	0.047940035	0.126481238	8.986744797	363.5377976	329.411377	346.4745873	0.137466491	0.384044915	61.66279503
averaged delay per SET (used as baseline)	1	CLD05	15	8.4	3	0.618	0.060	1.238818863	6.501561201	5.363823239	0.029853951	0.037107828	8.698256653	574.4899905	579.9852846	577.2376375	0.051635123	0.054363525	80.86689344
averaged delay per SET (used as baseline)	1	CLD06	16	8.2	3	0.618	0.060	1.447617017	6.426394434	4.282707794	0.038180565	0.031154841	10.49895794	361.4213595	400.0263735	380.7238665	0.129612681	0.022729445	66.27352879
averaged delay per SET (used as baseline)	1	CLD07	17	6.9	3	0.618	0.060	1.020912006	6.744808918	4.901131684	0.077763615	0.028345636	8.1738564	307.5083205	292.8580928	300.1832066	0.327012973	0.102781284	48.11200353
averaged delay per SET (used as baseline)	1	CLD08	18	8.5	3	0.618	0.060	1.004216259	6.423215405	5.131266496	0.028499974	0.026549284	7.416297348	379.1975761	359.7337507	369.4656634	0.071458657	0.084182204	66.48333256
averaged delay per SET (used as baseline)	1	CLD09	19	7.3	3	0.618	0.060	1.072768353	7.246189722	4.977891549	0.039182482	0.067209836	9.429483017	295.775064	263.6988545	279.7369593	0.133766048	0.26663944	45.09515692
averaged delay per SET (used as baseline)	1	CLD10	20	7.2	3	0.618	0.060	0.890635213	7.210838172	5.166284658	0.042864817	0.111100202	8.354226395	229.4418892	198.7932223	214.1175557	0.225959202	0.488811493	39.46248252
averaged delay per SET (used as baseline)	2	CYF01	21	14.6	3	0.618	0.060	1.949029394	12.07888081	7.252081114	0.128093595	0.132636486	24.87609375	861.073695	848.6773406	854.8755178	0.164469162	0.121883593	147.3967468
averaged delay per SET (used as baseline)	2	CYF02	22	8.5	3	0.618	0.060	1.493433985	8.513006776	5.832319772	0.124904366	-0.001810452	14.09361363	470.7314594	470.6675639	470.6995117	0.232098309	0.006593924	101.9819834
averaged delay per SET (used as baseline)	2	CYF03	23	5.1	3	0.618	0.060	0.787049074	10.70264641	5.960292071	0	0.087356707	9.61950795	394.7847339	366.1892215	380.4869777	0	0.224922539	52.13168967
averaged delay per SET (used as baseline)	2	CYF04	24	14.9	3	0.618	0.060	2.561135975	10.90074242	7.042726544	0.106570926	0.127210647	29.62028357	787.4081656	796.0198928	791.7140292	0.175865391	0.137602425	137.7865885
averaged delay per SET (used as baseline)	2	CYF05	25	18.1	3	0.618	0.060	3.133519113	13.90932851	8.039200366	0.08054059	0.150155273	45.97714673	853.9451836	887.1016179	870.5234008	0.093020944	0.133229301	195.1414397
averaged delay per SET (used as baseline)	2	CYF06	26	12.9	3	0.618	0.060	1.261740339	13.49292466	8.397691753	0.055468098	0.452736078	18.72656732	516.1446111	510.7867416	513.4656763	0.111292052	0.640569905	98.1375206
averaged delay per SET (used as baseline)	2	CYF07	27	13.0	3	0.618	0.060	1.456690595	9.169955963	6.338295246	0.071568074	0.091735196	14.1857886	800.3335394	785.6854477	793.0094936	0.070648402	0.119848424	126.4591235
averaged delay per SET (used as baseline)	2	CYF08	28	12.5	3	0.618	0.060	0.865618391	14.94465247	8.040679945	0.118327449	0.095561817	14.63836603	421.2486713	393.0923196	407.1704954	0.200645619	0.320198519	86.53561715
averaged delay per SET (used as baseline)	2	CYF09	29	11.0	3	0.618	0.060	1.500587657	8.187962444	6.046013276	0.043615055	0.030677615	13.62075537	502.298006	471.3554467	486.8267264	0.120134412	-0.017280121	102.1228089
averaged delay per SET (used as baseline)	2	CYF10	30	12.5	3	0.618	0.060	2.211086201	14.30298421	7.773159959	0.080157516	0.161910064	34.43113102	565.8166783	568.9419736	567.3793259	0.098473207	0.34104497	96.3697649
individual delay	0	HEA01	1	6.2	2	0.607	0.053	1.030456561	6.999257323	5.029535155	0.017186622	0.091591303	7.982930634	326.8739694	332.4008316	329.6374005	0.085525838	0.184842413	57.59390425
individual delay	0	HEA02	2	6.2	2	0.595	0.047	0.918908364	6.756683249	5.339021591	0.03805623	0.111964457	7.146772751	249.5676712	256.180394	252.8740326	0.157629713	0.351631814	46.97308046
individual delay	0	HEA03	3	6.0	2	0.603	0.051	0.79000539	7.155960361	5.283428717	0.043528894	0.191164959	6.289747253	353.41964	327.9799848	340.6998124	0.198604226	0.799957483	61.84264011
individual delay	0	HEA04	4	6.1	2	0.599	0.047	0.791162194	7.413385305	5.574342704	0.012300539	0.061834384	6.401190186	423.2482334	412.9436476	418.0959405	0.029947784	0.156470968	63.9079405
individual delay	0	HEA05	5	6.1	2	0.599	0.055	0.862234673	6.895084738	5.139210573	0.041386818	0.080032322	6.816181137	258.6173994	270.4567277	264.5370636	0.120052607	0.355977411	51.13995332
individual delay	0	HEA06	6	6.4	2	0.605	0.050	1.270442269	7.276994872	4.51223157	0.008429722	0.068839854	10.01550187	417.0437091	426.6881377	421.8659234	0.023051358	0.192260729	64.56100614
individual delay	0	HEA07	7	6.3	2	0.600	0.051	0.978952392	6.669991876	4.900178051	0.044859321	0.112256999	7.4006045	298.5062364	292.3491661	295.4277012	0.153571698	0.519485639	54.31738914
individual delay	0	HEA08	8	6.1	2	0.600	0.051	0.769246439	8.152447267	5.607178627	0.044363531	0.065873938	6.941241028	335.7300304	343.5076211	339.6188257	0.139947778	0.261708887	58.50918136
individual delay	0	HEA09	9	6.0	2	0.606	0.053	0.981299284	7.040518542	5.382090125	0	0.34842279	8.047855804	244.3982656	238.9756165	241.686941	0	1.678450837	44.00893555
individual delay	0	HEA10	10	6.0	2	0.600	0.050	0.897114563	7.117508736	5.524633927	0	0.129265715	7.591220739	209.8703929	212.0640935	210.9672432	0	0.601406187	40.54296059
individual delay	1	CLD01	11	8.4	3	0.625	0.057	1.251116295	6.104047805	4.391488535	0.046052771	0.005547905	8.832873672	370.3806971	335.5762062	352.9784516	0.130446556	0.013834983	61.04971517
individual delay	1	CLD02	12	6.6	3	0.621	0.055	1.211874537	6.725287281	5.055659408	0.033990993	0.036813915	9.162204407	439.8759575	418.5772985	429.226628	0.071598847	0.077567598	62.30501146
individual delay	1	CLD03	13	8.1	3	0.630	0.065	1.630862484	6.911420693	5.302607897	0.026443348	0.03053179	13.29557672	332.771395	305.5721097	319.1717523	0.09792183	0.066788692	68.6495519
individual delay	1	CLD04	14	9.2	3	0.607	0.056	0.963653444	8.036856863	5.712428	0.045869175	0.129067343	8.986744797	363.5377976	329.411377	346.4745873	0.131191971	0.391892473	61.66279503
individual delay	1	CLD05	15	8.4	3	0.610	0.06	1.234245568	6.525651672	5.385208982	0.027596774	0.039096719	8.698256653	574.4899905	579.9852846	577.2376375	0.048114084	0.057446241	80.86689344
individual delay	1	CLD06	16	8.2	3	0.610	0.06	1.445951137	6.43379828	4.290138586	0.036130002	0.032403064	10.49895794	361.4213595	400.0263735	380.7238665	0.124158225	0.025520255	66.27352879
individual delay	1	CLD07	17	6.9	3	0.608	0.055	0.982656343	7.007390174	5.089015765	0.074626487	0.03209703	8.1738564	307.5083205	292.8580928	300.1832066	0.314176762	0.117222132	48.11200353
individual delay	1	CLD08	18	8.5	3	0.620	0.060	1.025872058	6.287623588	5.027698219	0.038800818	0.022575709	7.416297348	379.1975761	359.7337507	369.4656634	0.081477249	0.077237751	66.48333256
individual delay	1	CLD09	19	7.3	3	0.608	0.057	1.019660782	7.623597132	5.225360975	0.038127976	0.074718265	9.429483017	295.775064	263.6988545	279.7369593	0.131009584	0.295660753	45.09515692
individual delay	1	CLD10	20	7.2	3	0.606	0.056	0.804386315	7.984007524	5.702579382	0.0552783	0.137638715	8.354226395	229.4418892	198.7932223	214.1175557	0.306910085	0.60337073	39.46248252
individual delay	2	CYF01	21	14.6	3	0.626	0.065	2.089573389	11.2664594	6.808896687	0.130146654	0.120562145	24.87609375	861.073695	848.6773406	854.8755178	0.166979153	0.109662733	147.3967468
individual delay	2	CYF02	22	8.5	3	0.624	0.064	1.520983562	8.358810675	5.726205616	0.102452206	0.003995801	14.09361363	470.7305384	470.6698391	470.7001888	0.214842875	0.010528845	101.9819834
individual delay	2	CYF03	23	5.1	3	0.624	0.060	0.796857864	10.57090396	5.899862812	0	0.086609269	9.61950795	394.7847339	366.1892215	380.4869777	0	0.222998064	52.13168967
individual delay	2	CYF04	24	14.9	3	0.621	0.063	2.593103794	10.76635792	6.96359078	0.106832891	0.125675434	29.62028357	787.4081656	796.0198928	791.7140292	0.176291961	0.135854198	137.7865885
individual delay	2	CYF05	25	18.1	3	0.619	0.057	3.202277528	14.18349502	7.975319999	0.079646459	0.150699149	47.90348737	854.6980787	888.4231971	871.5606379	0.091980317	0.133878602	195.2081
individual delay	2	CYF06	26	12.9	3	0.612	0.062	1.241540602	13.71245314	8.511684831	0.05609175	0.458419397	18.72656732	516.1446111	510.7867416	513.4656763	0.112461053	0.648490265	98.1375206
individual delay	2	CYF07	27	13.0	3	0.620	0.064	1.469266931	9.091464813	6.289108308	0.071566844	0.090754712	14.1857886	800.3335394	785.6854477	793.0094936	0.070545864	0.118716763	126.4591235
individual delay	2	CYF08	28	12.5	3	0.631	0.064	0.910938871	14.20113516	7.639936308	0.122895929	0.082233998	14.63836603	421.2486713	393.0923196	407.1704954	0.200590726	0.29088493	86.53561715
individual delay	2	CYF09	29	11.0	3	0.622	0.064	1.517982839	8.094133254	5.982894482	0.04380896	0.030339125	13.62075537	502.298006	471.3554467	486.8267264	0.10739264	-0.00841718	102.1228089
individual delay	2	CYF10	30	12.5	3	0.624	0.061	2.244468227	14.09025561	7.674555209	0.078416235	0.162046904	34.43113102	565.8166783	568.9419736	567.3793259	0.069355114	0.353657945	96.3697649
BTPS off	0	HEA01	1	6.2	2	0.601	0.051	0.964663402	7.22501625	5.021325737	0.015454164	0.093216119	7.807208755	282.9549536	295.2030688	289.0790112	0.069398107	0.209009884	51.62774618
BTPS off	0	HEA02	2	6.2	2	0.601	0.051	0.901062942	7.087223918	5.136719444	0.037862831	0.10548316	7.424534836	225.2212991	242.723213	233.9722561	0.168195964	0.351994388	42.63688537
BTPS off	0	HEA03	3	6.0	2	0.601	0.051	0.729334814	7.581385936	5.355253035	0.036180749	0.208715345	6.199368698	311.3933681	306.7568658	309.0751169	0.186871574	0.926667936	56.61195695
BTPS off	0	HEA04	4	6.1	2	0.601	0.051	0.777921046	8.820622478	5.466147664	0.013039024	0.061374416	7.498247864	392.1919585	397.7528483	394.9724034	0.034146562	0.165117505	59.78457873
BTPS off	0	HEA05	5	6.1	2	0.601	0.051	0.842144956	6.963045974	5.222574717	0.03904511	0.077423182	6.768394047	229.987307	254.751265	242.369286	0.119187908	0.365902063	47.07557389
BTPS off	0	HEA06	6	6.4	2	0.601	0.051	1.193884527	7.237150827	4.49333743	0.014285166	0.066403771	9.410822395	370.1072766	400.9319693	385.519623	0.067050738	0.187253223	59.25297898
BTPS off	0	HEA07	7	6.3	2	0.601	0.051	0.955561573	6.755835606	4.980487557	0.031237402	0.112387424	7.360116896	265.3878198	275.2769243	270.3323721	0.108422997	0.550003338	49.88840576
BTPS off	0	HEA08	8	6.1	2	0.601	0.051	0.731736216	7.997733206	5.522519073	0.042133045	0.067202954	6.522231033	297.9438809	322.7710009	310.3574409	0.138882975	0.284154758	53.57683074
BTPS off	0	HEA09	9	6.0	2	0.601	0.051	0.926739373	7.423635821	5.334262118	0	0.359818244	8.085775604	216.8997853	225.5267193	221.2132523	0	1.843932405	40.58793449
BTPS off	0	HEA10	10	6.0	2	0.601	0.051	0.859387916	7.598018814	5.408425957	0	0.129999879	7.802645554	193.8317955	201.6167088	197.7242521	0	0.643665472	36.83908769
BTPS off	1	CLD01	11	8.4	3	0.618	0.060	1.162948391	6.485144536	4.415771751	0.040393544	0.006912702	8.829888405	322.0139538	309.4995399	315.7567469	0.132618482	0.016367295	55.01561043
BTPS off	1	CLD02	12	6.6	3	0.618	0.060	1.146089523	7.271624467	5.029716058	0.035307661	0.036840599	9.437932617	390.199965	378.3733547	384.2866598	0.077469212	0.083310616	57.00797925
BTPS off	1	CLD03	13	8.1	3	0.618	0.060	1.471260326	7.368594781	5.892172142	0.030254102	0.034956226	12.91112116	293.7731455	284.8631223	289.3181339	0.134569476	0.078406938	63.15628332
BTPS off	1	CLD04	14	9.2	3	0.618	0.060	0.976034988	8.528062452	5.624302893	0.043193158	0.128339027	9.749687332	320.2343292	309.0110284	314.6226788	0.127782519	0.415701132	56.06478449
BTPS off	1	CLD05	15	8.4	3	0.618	0.060	1.178344498	6.777100554	5.287510196	0.028861635	0.037970023	8.675759148	511.4269047	541.6583436	526.5426242	0.053514064	0.059215317	74.26634424
BTPS off	1	CLD06	16	8.2	3	0.618	0.060	1.377890964	6.702144005	4.225514207	0	0.046019745	10.52282366	313.3055053	359.987414	336.6464597	0.017896849	0.07068341	60.21190454
BTPS off	1	CLD07	17	6.9	3	0.618	0.060	0.974625948	6.558803902	4.951915878	0.050338982	0.034463809	7.68038047	272.8998413	275.1755847	274.037713	0.233699404	0.134987069	43.80344432
BTPS off	1	CLD08	18	8.5	3	0.618	0.060	0.965468393	6.626104327	5.005505485	0.027106933	0.027288453	7.409294296	339.5988305	341.1928031	340.3958168	0.072263243	0.091651642	61.48204349
BTPS off	1	CLD09	19	7.3	3	0.618	0.060	1.027705876	7.008928346	5.035833481	0.040152309	0.067138868	8.859116848	262.5215016	247.748629	255.1350653	0.127441831	0.288543015	40.92661491
BTPS off	1	CLD10	20	7.2	3	0.618	0.060	0.854673819	7.088267326	4.982969285	0.033319837	0.112388419	8.036156509	203.3312892	186.7897586	195.0605239	0.208931988	0.524933389	35.5219872
BTPS off	2	CYF01	21	14.6	3	0.618	0.060	1.880084424	12.38922259	7.141038475	0.129656679	0.132337862	24.71878442	757.9286499	789.4415764	773.6851132	0.173299253	0.132186505	136.5784419
BTPS off	2	CYF02	22	8.5	3	0.618	0.060	1.439446354	8.811067026	5.718495301	0.099756681	0.005669059	14.1550583	421.8775761	446.2772239	434.0774	0.222286683	0.015081821	94.71213867
BTPS off	2	CYF03	23	5.1	3	0.618	0.060	0.758819901	11.17123272	5.833298183	0.010295096	0.079478659	9.810953712	346.6085089	335.4886359	341.0485724	0.036320182	0.211306788	46.93375845
BTPS off	2	CYF04	24	14.9	3	0.618	0.060	2.458455722	11.13446576	6.944399106	0.105051902	0.128775456	29.16759106	690.6863917	740.2063182	715.4463549	0.178989804	0.152361389	127.8916986
BTPS off	2	CYF05	25	18.1	3	0.618	0.060	3.015010609	14.10555135	7.92567555	0.082087524	0.14958537	45.01238696	758.4634977	834.8037175	796.6336076	0.097573113	0.143150343	182.0366157
BTPS off	2	CYF06	26	12.9	3	0.618	0.060	1.205776283	13.18097256	8.679799708	0.055023902	0.453336554	17.59530411	458.0787713	479.9251873	469.0019793	0.117675237	0.683128727	90.80901071
BTPS off	2	CYF07	27	13.0	3	0.618	0.060	1.393653011	9.40550592	6.242734572	0.070942673	0.093010735	13.98201165	724.271228	754.2760907	739.2736593	0.074334275	0.129152429	117.6608544
BTPS off	2	CYF08	28	12.5	3	0.618	0.060	0.840151504	15.01084828	8.20822276	0.118463827	0.09707913	14.40538676	371.9959836	366.7876397	369.3918116	0.212858629	0.344347301	79.62020423
BTPS off	2	CYF09	29	11.0	3	0.618	0.060	1.424336696	8.637024125	5.933706078	0.043248947	0.031418071	13.72803041	433.9422661	443.6658939	438.80408	0.113233011	-0.007335805	94.53160621
BTPS off	2	CYF10	30	12.5	3	0.618	0.060	2.135079866	14.1556237	7.596661641	0.077208328	0.163857406	33.07538716	504.5879601	537.6368182	521.1123891	0.06280187	0.3843172	89.41623248
O2-drift-correction off	0	HEA01	1	6.2	2	0.601	0.051	0.985467192	7.318793251	5.211101952	0.023640453	0.089641299	7.982930634	326.8739694	332.4008316	329.6374005	0.106988969	0.176809689	57.59390425
O2-drift-correction off	0	HEA02	2	6.2	2	0.601	0.051	0.945622978	7.06456164	5.242363377	0.037923393	0.105172699	7.685411819	252.5921435	260.3747005	256.483422	0.157968966	0.329655632	46.88264191
O2-drift-correction off	0	HEA03	3	6.0	2	0.601	0.051	0.75621551	7.475709213	5.49905096	0.041739768	0.206365613	6.289747253	353.41964	327.9799848	340.6998124	0.182813397	0.867115892	61.84264011
O2-drift-correction off	0	HEA04	4	6.1	2	0.601	0.051	0.788750326	7.436054215	5.572757373	0.013993703	0.060611038	6.401190186	423.2482334	412.9436476	418.0959405	0.034505233	0.153183848	63.9079405
O2-drift-correction off	0	HEA05	5	6.1	2	0.601	0.051	0.874346004	6.79957489	5.06829526	0.04159248	0.076496654	6.816181137	258.6173994	270.4567277	264.5370636	0.121220341	0.340800641	51.13995332
O2-drift-correction off	0	HEA06	6	6.4	2	0.601	0.051	1.26351389	7.3168977	4.540928706	0.004700458	0.069940193	10.01550187	417.0437091	426.6881377	421.8659234	0.013846004	0.194844596	64.56100614
O2-drift-correction off	0	HEA07	7	6.3	2	0.601	0.051	1.003721459	6.505394938	5.071024772	0.031074624	0.11201609	7.4006045	298.5062364	292.3491661	295.4277012	0.101673887	0.515135678	54.31738914
O2-drift-correction off	0	HEA08	8	6.1	2	0.601	0.051	0.749251569	7.554635882	5.676036639	0.046995047	0.064894389	6.263322784	341.2305954	347.0620514	344.1463234	0.149487365	0.258255478	58.80646569
O2-drift-correction off	0	HEA09	9	6.0	2	0.601	0.051	0.952695942	7.018470107	5.513095603	0	0.363529993	7.791967987	241.2292465	237.3240653	239.2766559	0	1.751226491	43.82583601
O2-drift-correction off	0	HEA10	10	6.0	2	0.601	0.051	0.887909776	7.191294554	5.566663549	0	0.130013132	7.591220739	209.8703929	212.0640935	210.9672432	0	0.604883529	40.54296059
O2-drift-correction off	1	CLD01	11	8.4	3	0.618	0.060	1.197096338	6.379497982	4.557156396	0.020343203	0.011419396	8.832873672	370.3806971	335.5762062	352.9784516	0.050751629	0.032079136	61.04971517
O2-drift-correction off	1	CLD02	12	6.6	3	0.618	0.060	1.204755675	7.098752776	5.119637359	0.030769229	0.038457111	9.610262695	437.5339417	415.9902161	426.7620789	0.048865137	0.087585801	62.17936864
O2-drift-correction off	1	CLD03	13	8.1	3	0.618	0.060	1.494397715	7.150043767	5.743276544	0.028829969	0.03470563	12.61700906	328.41104	302.1721982	315.2916191	0.115153183	0.073649211	67.70539588
O2-drift-correction off	1	CLD04	14	9.2	3	0.618	0.060	1.021452537	8.763063668	5.506864938	0.047400034	0.126597548	10.37705362	360.8022757	328.8947097	344.8484927	0.135898369	0.384375826	61.18816489
O2-drift-correction off	1	CLD05	15	8.4	3	0.618	0.060	1.234979801	6.521771971	5.377078843	0.03104875	0.036452861	8.698256653	574.4899905	579.9852846	577.2376375	0.053508197	0.053340639	80.86689344
O2-drift-correction off	1	CLD06	16	8.2	3	0.618	0.060	1.436472553	6.716929842	4.347822539	0.034947699	0.03144232	10.89068536	364.9612522	392.7634559	378.862354	0.119773149	0.023395754	66.50178955
O2-drift-correction off	1	CLD07	17	6.9	3	0.618	0.060	1.019794827	6.752197813	5.09477624	0.077199639	0.028451807	8.1738564	307.5083205	292.8580928	300.1832066	0.324667033	0.103228875	48.11200353
O2-drift-correction off	1	CLD08	18	8.5	3	0.618	0.060	1.03784687	6.952736934	5.024003456	0.032098126	0.025508466	8.273876266	382.2433203	359.2547723	370.7490463	0.065479026	0.085182545	67.12160918
O2-drift-correction off	1	CLD09	19	7.3	3	0.618	0.060	1.065881178	7.293010867	5.255929467	0.033801727	0.068135478	9.429483017	295.775064	263.6988545	279.7369593	0.115648173	0.269580955	45.09515692
O2-drift-correction off	1	CLD10	20	7.2	3	0.618	0.060	0.891888111	7.200708605	5.162035712	0.042362183	0.111106015	8.354226395	229.4418892	198.7932223	214.1175557	0.223444098	0.488867535	39.46248252
O2-drift-correction off	2	CYF01	21	14.6	3	0.618	0.060	1.879431841	11.03823105	7.343427844	0.136607777	0.125788262	21.89560291	876.2630841	865.9110085	871.0870463	0.174464752	0.113678837	148.7744042
O2-drift-correction off	2	CYF02	22	8.5	3	0.618	0.060	1.398228123	8.065254016	6.125653376	0.180817388	-0.02616141	12.51906499	466.2927739	465.3921756	465.8424747	0.330929439	-0.036958345	102.1449144
O2-drift-correction off	2	CYF03	23	5.1	3	0.618	0.060	0.716726453	7.458476422	5.541904669	0.008102386	0.081374415	6.035687347	433.0961573	399.6533598	416.3747586	0.049081531	0.186878259	57.21021595
O2-drift-correction off	2	CYF04	24	14.9	3	0.618	0.060	2.538921364	10.99611983	7.083148963	0.108460459	0.126241065	29.62028357	787.4081656	796.0198928	791.7140292	0.178356216	0.136281924	137.7865885
O2-drift-correction off	2	CYF05	25	18.1	3	0.618	0.060	2.878119077	12.2336747	8.303805304	0.090385263	0.143819981	37.14197253	855.3090543	882.0972984	868.7031763	0.104716847	0.125471949	195.6633616
O2-drift-correction off	2	CYF06	26	12.9	3	0.618	0.060	1.182753759	11.74844995	7.607851791	0.060492905	0.451162078	15.27552333	517.7765827	509.8466325	513.8116076	0.120381695	0.636936768	100.7462174
O2-drift-correction off	2	CYF07	27	13.0	3	0.618	0.060	1.426441828	8.884673568	6.406414895	0.074217169	0.089832978	13.45547	797.5437853	783.3425341	790.4431597	0.073713781	0.117674054	126.1813287
O2-drift-correction off	2	CYF08	28	12.5	3	0.618	0.060	0.865063193	14.95424396	8.043110833	0.118406676	0.095500892	14.63836603	421.2486713	393.0923196	407.1704954	0.200816198	0.32007798	86.53561715
O2-drift-correction off	2	CYF09	29	11.0	3	0.618	0.060	1.493642697	8.226033842	6.058728837	0.045118732	0.030016225	13.62075537	502.298006	471.3554467	486.8267264	0.123653591	-0.018893926	102.1228089
O2-drift-correction off	2	CYF10	30	12.5	3	0.618	0.060	2.115225409	12.45740357	7.795119847	0.08083711	0.161668263	28.69621655	563.3446542	565.6262045	564.4854293	0.09963454	0.340671476	95.80850148
Dynamic CO2 correction off	0	HEA01	1	6.2	2	0.601	0.051	1.024781167	7.395846317	5.200408197	0.010981015	0.094780623	8.48362402	305.968574	325.5847072	315.7766406	0.054601133	0.200133768	56.47279143
Dynamic CO2 correction off	0	HEA02	2	6.2	2	0.601	0.051	0.977929613	7.58780289	5.353224618	0.035890793	0.10519829	8.525837143	252.6914978	260.2931305	256.4923141	0.1503625	0.330066649	46.931401
Dynamic CO2 correction off	0	HEA03	3	6.0	2	0.601	0.051	0.787584132	7.851960741	5.350042415	0.033852887	0.208273856	6.887579681	347.4105848	323.4482541	335.4294195	0.166943043	0.868412359	61.51335799
Dynamic CO2 correction off	0	HEA04	4	6.1	2	0.601	0.051	0.844675735	8.695977218	5.4316963	0.012720768	0.061169797	7.981780945	441.8244367	423.4044596	432.6144482	0.031278041	0.154599863	65.16625455
Dynamic CO2 correction off	0	HEA05	5	6.1	2	0.601	0.051	0.918959943	7.498222261	5.220292145	0.036621987	0.077469436	7.862065903	262.8943151	274.864405	268.8793601	0.10378914	0.343642303	52.36308973
Dynamic CO2 correction off	0	HEA06	6	6.4	2	0.601	0.051	1.306001038	7.779141291	4.475537967	0.004117047	0.070060396	11.0305666	420.7525608	426.4447898	423.5986753	0.012529428	0.1950555	65.15318143
Dynamic CO2 correction off	0	HEA07	7	6.3	2	0.601	0.051	1.029225284	6.732156256	4.984250316	0.028879664	0.112270017	7.833405434	299.0111346	292.9777845	295.9944596	0.093010957	0.515864018	54.60619099
Dynamic CO2 correction off	0	HEA08	8	6.1	2	0.601	0.051	0.794421324	8.176952041	6.053662867	0.03816239	0.068378722	7.199445068	337.774909	343.9638858	340.8693974	0.115362704	0.271597433	58.6413316
Dynamic CO2 correction off	0	HEA09	9	6.0	2	0.601	0.051	1.002281814	7.827579322	5.347120591	0	0.36114347	9.118440399	242.8078962	238.1552891	240.4815927	0	1.739729938	45.04812576
Dynamic CO2 correction off	0	HEA10	10	6.0	2	0.601	0.051	0.928449316	7.740823719	5.620009271	0	0.129160348	8.526962484	208.3709563	209.0355273	208.7032418	0	0.600915971	40.74685328
Dynamic CO2 correction off	1	CLD01	11	8.4	3	0.618	0.060	1.253220469	6.782861718	4.661572631	0.038008326	0.007293588	9.880421143	358.8868333	330.9756203	344.9312268	0.117043167	0.01662008	59.27952002
Dynamic CO2 correction off	1	CLD02	12	6.6	3	0.618	0.060	1.242397367	7.445086125	5.016269402	0.031945149	0.037887192	10.3997554	423.3643969	395.4568965	409.4106467	0.064948441	0.080785412	62.17936864
Dynamic CO2 correction off	1	CLD03	13	8.1	3	0.618	0.060	1.576036423	7.402955449	5.941984245	0.027841262	0.035154516	13.73732742	331.0872782	303.0883481	317.0878131	0.116458469	0.074851456	68.74702942
Dynamic CO2 correction off	1	CLD04	14	9.2	3	0.618	0.060	1.052408001	8.710652343	5.955132741	0.039808481	0.12838627	10.63916022	359.1147685	329.1427514	344.1287599	0.105647376	0.392010905	61.08146527
Dynamic CO2 correction off	1	CLD05	15	8.4	3	0.618	0.060	1.271065242	6.722667055	5.256774309	0.026584176	0.039041781	9.234948425	576.1998329	576.5635356	576.3816843	0.046705002	0.057298902	80.5620406
Dynamic CO2 correction off	1	CLD06	16	8.2	3	0.618	0.060	1.490464389	6.650771751	4.225559119	0	0.045634083	11.20073846	353.0652112	383.1757337	368.1204725	0.013535299	0.067039076	65.622732
Dynamic CO2 correction off	1	CLD07	17	6.9	3	0.618	0.060	1.072057727	7.835073948	4.993322201	0.07709388	0.02837443	9.917651566	317.0605688	300.699869	308.8802189	0.312504219	0.105397338	49.06777773
Dynamic CO2 correction off	1	CLD08	18	8.5	3	0.618	0.060	1.036730619	6.960222971	5.029347861	0.035238728	0.024819842	8.273876266	382.2433203	359.2547723	370.7490463	0.072798362	0.083621987	67.12160918
Dynamic CO2 correction off	1	CLD09	19	7.3	3	0.618	0.060	1.11016336	7.451656912	5.088762848	0.03455716	0.068105193	10.02055647	297.546512	264.5864452	281.0664786	0.108759269	0.272023422	45.58808439
Dynamic CO2 correction off	1	CLD10	20	7.2	3	0.618	0.060	0.915876272	7.628646651	5.207631001	0.043250182	0.110557614	9.102896454	227.7499954	197.3465684	212.5482819	0.235778621	0.48558351	38.63407491
Dynamic CO2 correction off	2	CYF01	21	14.6	3	0.618	0.060	2.065308586	12.99173538	7.092825658	0.12219616	0.136981426	28.39594263	841.5367432	831.7178819	836.6273126	0.157831844	0.126912267	145.8999116
Dynamic CO2 correction off	2	CYF02	22	8.5	3	0.618	0.060	1.561937039	9.335446278	5.729829852	0.094665173	0.006582401	16.14537932	478.2669312	476.9001978	477.5835645	0.197595481	0.016248601	102.5450734
Dynamic CO2 correction off	2	CYF03	23	5.1	3	0.618	0.060	0.825887094	11.02790712	5.820197968	0.008547079	0.080335817	10.44180617	390.5473953	357.0596988	373.803547	0.029754331	0.200640422	51.43895513
Dynamic CO2 correction off	2	CYF04	24	14.9	3	0.618	0.060	2.682922822	11.5620528	6.900842423	0.101083401	0.130203342	32.95209534	772.5200223	781.4765708	776.9982966	0.162854851	0.145125542	137.2964241
Dynamic CO2 correction off	2	CYF05	25	18.1	3	0.618	0.060	3.289446926	14.57775408	8.142771349	0.077649875	0.151621171	50.57474835	857.8977413	887.5616031	872.7296722	0.089717723	0.135018582	195.1138534
Dynamic CO2 correction off	2	CYF06	26	12.9	3	0.618	0.060	1.322230973	13.70916526	8.631304611	0.052914366	0.452995897	19.92068292	525.9886698	520.0760543	523.032362	0.106692162	0.641840667	98.92135829
Dynamic CO2 correction off	2	CYF07	27	13.0	3	0.618	0.060	1.509489162	9.280959747	6.596913099	0.068780661	0.094128791	14.88350815	815.9455572	802.9084109	809.4269841	0.06740765	0.12253582	126.7300576
Dynamic CO2 correction off	2	CYF08	28	12.5	3	0.618	0.060	0.941958042	15.99163085	8.625965965	0.113433547	0.097465339	17.08744528	416.9874712	386.8318024	401.9096368	0.189722604	0.324828358	85.51144281
Dynamic CO2 correction off	2	CYF09	29	11.0	3	0.618	0.060	1.592395467	9.566991053	5.920725181	0.040776462	0.032737014	16.84443319	473.7122452	486.368186	480.0402156	0.101036521	-0.003706814	102.5349699
Dynamic CO2 correction off	2	CYF10	30	12.5	3	0.618	0.060	2.223058845	13.30541187	7.803082056	0.077562806	0.162523324	32.24671354	577.9716517	580.8990421	579.4353469	0.05891299	0.35908814	97.51421466
Calculate integrated re-inspired N2 volume off	0	HEA01	1	6.2	2	0.601	0.051	1.031548417	6.991848871	5.020938393	0.012823888	0.094388441	7.982930634	326.8739694	332.4008316	329.6374005	0.061372896	0.197888345	57.59390425
Calculate integrated re-inspired N2 volume off	0	HEA02	2	6.2	2	0.601	0.051	0.947916322	6.549916494	5.182040104	0.039430841	0.104832032	7.146772751	249.5676712	256.180394	252.8740326	0.164070685	0.328232692	46.97308046
Calculate integrated re-inspired N2 volume off	0	HEA03	3	6.0	2	0.601	0.051	0.78697679	7.18349934	5.301772393	0.041685263	0.20615903	6.289747253	353.41964	327.9799848	340.6998124	0.183953791	0.865712111	61.84264011
Calculate integrated re-inspired N2 volume off	0	HEA04	4	6.1	2	0.601	0.051	0.802201579	7.311367043	5.493604148	0.013158065	0.061048955	6.401190186	423.2482334	412.9436476	418.0959405	0.032368913	0.154307336	63.9079405
Calculate integrated re-inspired N2 volume off	0	HEA05	5	6.1	2	0.601	0.051	0.894722106	7.039612408	4.985221554	0.040030877	0.076826016	7.202996841	259.1828986	271.1057208	265.1443097	0.115583424	0.341843231	51.59875154
Calculate integrated re-inspired N2 volume off	0	HEA06	6	6.4	2	0.601	0.051	1.267251828	7.29531548	4.516528039	0.005897222	0.069552253	10.01550187	417.0437091	426.6881377	421.8659234	0.016778825	0.193926948	64.56100614
Calculate integrated re-inspired N2 volume off	0	HEA07	7	6.3	2	0.601	0.051	1.016976559	6.420604722	4.736332177	0.033226493	0.111468004	7.4006045	298.5062364	292.3491661	295.4277012	0.109368413	0.513275611	54.31738914
Calculate integrated re-inspired N2 volume off	0	HEA08	8	6.1	2	0.601	0.051	0.774738834	8.094651715	5.562220665	0.044777508	0.065688916	6.941241028	335.7300304	343.5076211	339.6188257	0.141722711	0.260915604	58.50918136
Calculate integrated re-inspired N2 volume off	0	HEA09	9	6.0	2	0.601	0.051	0.976973525	7.071691945	5.408371791	0	0.362847013	8.047855804	244.3982656	238.9756165	241.686941	0	1.747936383	44.00893555
Calculate integrated re-inspired N2 volume off	0	HEA10	10	6.0	2	0.601	0.051	0.903679769	7.065800252	5.485192237	0	0.129820481	7.591220739	209.8703929	212.0640935	210.9672432	0	0.603987224	40.54296059
Calculate integrated re-inspired N2 volume off	1	CLD01	11	8.4	3	0.618	0.060	1.222651571	6.246157002	4.481395334	0.017867257	0.012007569	8.832873672	370.3806971	335.5762062	352.9784516	0.043268612	0.033839091	61.04971517
Calculate integrated re-inspired N2 volume off	1	CLD02	12	6.6	3	0.618	0.060	1.164381358	6.99960056	5.258852192	0.036004695	0.034953054	9.162204407	439.8759575	418.5772985	429.226628	0.063433079	0.079252736	62.30501146
Calculate integrated re-inspired N2 volume off	1	CLD03	13	8.1	3	0.618	0.060	1.538927756	6.943151831	5.594761848	0.027234611	0.035419824	12.61700906	328.41104	302.1721982	315.2916191	0.109609758	0.07648576	67.70539588
Calculate integrated re-inspired N2 volume off	1	CLD04	14	9.2	3	0.618	0.060	0.996764779	7.769882079	5.539942703	0.047742113	0.126542377	8.986744797	363.5377976	329.411377	346.4745873	0.136886511	0.384224073	61.66279503
Calculate integrated re-inspired N2 volume off	1	CLD05	15	8.4	3	0.618	0.060	1.219765576	6.603118511	5.451820458	0.029522015	0.03709269	8.698256653	574.4899905	579.9852846	577.2376375	0.051085378	0.054322181	80.86689344
Calculate integrated re-inspired N2 volume off	1	CLD06	16	8.2	3	0.618	0.060	1.394881417	6.669353984	4.451099979	0.036979159	0.030667047	10.49895794	361.4213595	400.0263735	380.7238665	0.125567495	0.021059899	66.27352879
Calculate integrated re-inspired N2 volume off	1	CLD07	17	6.9	3	0.618	0.060	1.000636366	6.881477261	4.999629793	0.076199694	0.028670648	8.1738564	307.5083205	292.8580928	300.1832066	0.320407073	0.104154113	48.11200353
Calculate integrated re-inspired N2 volume off	1	CLD08	18	8.5	3	0.618	0.060	1.006202984	6.410532915	5.127851084	0.02862293	0.026429877	7.416297348	379.1975761	359.7337507	369.4656634	0.07176485	0.083883339	66.48333256
Calculate integrated re-inspired N2 volume off	1	CLD09	19	7.3	3	0.618	0.060	1.047947593	7.417816571	5.098939138	0.038361249	0.067078501	9.429483017	295.775064	263.6988545	279.7369593	0.130980861	0.266185776	45.09515692
Calculate integrated re-inspired N2 volume off	1	CLD10	20	7.2	3	0.618	0.060	0.869644425	7.384887672	5.285556975	0.043293249	0.111055459	8.354226395	229.4418892	198.7932223	214.1175557	0.23953824	0.487393365	39.46248252
Calculate integrated re-inspired N2 volume off	2	CYF01	21	14.6	3	0.618	0.060	2.009442575	11.71573353	7.065361262	0.131763264	0.129845868	24.87609375	861.073695	848.6773406	854.8755178	0.169166336	0.118311603	147.3967468
Calculate integrated re-inspired N2 volume off	2	CYF02	22	8.5	3	0.618	0.060	1.525451297	8.334329424	5.721147445	0.103178826	0.004156944	14.09361363	470.7314594	470.6675639	470.6995117	0.216533208	0.01086922	101.9819834
Calculate integrated re-inspired N2 volume off	2	CYF03	23	5.1	3	0.618	0.060	0.787613385	10.69497816	5.963737992	0	0.087356707	9.61950795	394.7847339	366.1892215	380.4869777	0	0.224922539	52.13168967
Calculate integrated re-inspired N2 volume off	2	CYF04	24	14.9	3	0.618	0.060	2.584616455	10.80171238	6.98934503	0.107681451	0.126068602	29.62028357	787.4081656	796.0198928	791.7140292	0.177682321	0.135727218	137.7865885
Calculate integrated re-inspired N2 volume off	2	CYF05	25	18.1	3	0.618	0.060	3.198775166	13.62557369	7.904108181	0.082094345	0.149180256	45.97714673	853.9451836	887.1016179	870.5234008	0.094802761	0.13211117	195.1414397
Calculate integrated re-inspired N2 volume off	2	CYF06	26	12.9	3	0.618	0.060	1.260684443	13.50422576	8.40754774	0.055481358	0.45272492	18.72656732	516.1446111	510.7867416	513.4656763	0.111220306	0.640630276	98.1375206
Calculate integrated re-inspired N2 volume off	2	CYF07	27	13.0	3	0.618	0.060	1.457781552	9.163093459	6.336937972	0.071622986	0.091512386	14.1857886	800.3335394	785.6854477	793.0094936	0.070706735	0.119624873	126.4591235
Calculate integrated re-inspired N2 volume off	2	CYF08	28	12.5	3	0.618	0.060	0.87669021	14.75591479	7.962861102	0.119765422	0.092120144	14.63836603	421.2486713	393.0923196	407.1704954	0.203068854	0.314375433	86.53561715
Calculate integrated re-inspired N2 volume off	2	CYF09	29	11.0	3	0.618	0.060	1.521713945	8.074287166	5.972671152	0.044393448	0.030322058	13.62075537	502.298006	471.3554467	486.8267264	0.108743058	-0.008951547	102.1228089
Calculate integrated re-inspired N2 volume off	2	CYF10	30	12.5	3	0.618	0.060	2.234925914	14.15041583	7.727907579	0.080714107	0.160970295	34.43113102	565.8166783	568.9419736	567.3793259	0.099298789	0.339818839	96.3697649
Changed sensitivity volume measurement from 15 (SET2) to 100	0	HEA01	1	6.2	2	0.601	0.051	1.01351942	7.116223422	5.101092394	0.019214903	0.091314168	7.982930634	326.8739694	332.4008316	329.6374005	0.092135495	0.183090598	57.59390425
Changed sensitivity volume measurement from 15 (SET2) to 100	0	HEA02	2	6.2	2	0.601	0.051	0.934584759	6.643349029	5.24956093	0.038711949	0.105016735	7.146772751	249.5676712	256.180394	252.8740326	0.161111329	0.328993032	46.97308046
Changed sensitivity volume measurement from 15 (SET2) to 100	0	HEA03	3	6.0	2	0.601	0.051	0.764584429	7.393882268	5.445717622	0.040439027	0.20664839	6.289747253	353.41964	327.9799848	340.6998124	0.178460921	0.867868999	61.84264011
Changed sensitivity volume measurement from 15 (SET2) to 100	0	HEA04	4	6.1	2	0.601	0.051	0.793590019	7.390705585	5.55447639	0.013015117	0.061148905	6.401190186	423.2482334	412.9436476	418.0959405	0.032040507	0.154536958	63.9079405
Changed sensitivity volume measurement from 15 (SET2) to 100	0	HEA05	5	6.1	2	0.601	0.051	0.878930039	7.182945584	5.083636946	0.039304866	0.077048385	7.184306641	268.4356112	280.1205608	274.278086	0.113485535	0.34248579	54.16153796
Changed sensitivity volume measurement from 15 (SET2) to 100	0	HEA06	6	6.4	2	0.601	0.051	1.25720207	7.360737689	4.558176026	0.00581085	0.069587395	9.990934662	419.8191687	443.4431763	431.6311725	0.016568174	0.194012656	68.09967265
Changed sensitivity volume measurement from 15 (SET2) to 100	0	HEA07	7	6.3	2	0.601	0.051	1.001123936	6.522377519	4.8003281	0.032536315	0.111672955	7.367208252	309.4725647	301.9400149	305.7062898	0.107088413	0.513952666	52.20844509
Changed sensitivity volume measurement from 15 (SET2) to 100	0	HEA08	8	6.1	2	0.601	0.051	0.769246439	8.152447267	5.607178627	0.044363531	0.065873938	6.941241028	335.7300304	343.5076211	339.6188257	0.139947778	0.261708887	58.50918136
Changed sensitivity volume measurement from 15 (SET2) to 100	0	HEA09	9	6.0	2	0.601	0.051	0.963929912	7.167383972	5.47161046	0	0.362847013	8.047855804	244.3982656	238.9756165	241.686941	0	1.747936383	44.00893555
Changed sensitivity volume measurement from 15 (SET2) to 100	0	HEA10	10	6.0	2	0.601	0.051	0.892967248	7.171074988	5.544808823	0	0.129820481	7.576035095	215.3500366	217.3851327	216.3675846	0	0.603987224	40.54296059
Changed sensitivity volume measurement from 25 (SET3) to 100	1	CLD01	11	8.4	3	0.618	0.060	1.211169434	6.249523516	4.492297892	0	0.016160098	8.673231857	392.0840344	355.2496907	373.6668625	0	0.043895149	57.86229763
Changed sensitivity volume measurement from 25 (SET3) to 100	1	CLD02	12	6.6	3	0.618	0.060	1.165136644	6.995063155	5.252391502	0.037063672	0.034403932	9.162204407	454.0294514	418.5772985	436.3033749	0.07087074	0.075757706	62.30501146
Changed sensitivity volume measurement from 25 (SET3) to 100	1	CLD03	13	8.1	3	0.618	0.060	1.52970891	6.95911167	5.594681897	0.027336144	0.03540009	12.53141513	332.3655303	307.208902	319.7872162	0.101456003	0.078070537	66.29421511
Changed sensitivity volume measurement from 25 (SET3) to 100	1	CLD04	14	9.2	3	0.618	0.060	1.001487565	7.733241096	5.50577457	0.047971985	0.126534549	8.986744797	363.5377976	329.411377	346.4745873	0.137558821	0.384197561	63.76285363
Changed sensitivity volume measurement from 25 (SET3) to 100	1	CLD05	15	8.4	3	0.618	0.060	1.238818863	6.501561201	5.363823239	0.023881363	0.040779165	8.698256653	612.0851898	609.7977486	610.9414692	0.031428218	0.066784663	80.75721429
Changed sensitivity volume measurement from 25 (SET3) to 100	1	CLD06	16	8.2	3	0.618	0.060	1.399868851	6.568899813	4.475553941	0.008462985	0.042371942	10.20759824	492.6588872	454.5574481	473.6081676	0.023043581	0.063125649	67.09266335
Changed sensitivity volume measurement from 25 (SET3) to 100	1	CLD07	17	6.9	3	0.618	0.060	1.014695911	6.786128068	4.932630848	0.077511093	0.028398114	8.1738564	317.3319394	292.8580928	305.0950161	0.330204477	0.102118029	48.1234567
Changed sensitivity volume measurement from 25 (SET3) to 100	1	CLD08	18	8.5	3	0.618	0.060	1.004216259	6.423215405	5.131266496	0.028499974	0.026549284	7.416297348	379.1975761	359.7337507	369.4656634	0.071458657	0.084182204	66.48333256
Changed sensitivity volume measurement from 25 (SET3) to 100	1	CLD09	19	7.3	3	0.618	0.060	1.072818434	7.209078099	4.986841693	0.031322111	0.06939311	9.298031876	301.1112862	274.6973703	287.9043282	0.097230545	0.276787433	46.63148841
Changed sensitivity volume measurement from 25 (SET3) to 100	1	CLD10	20	7.2	3	0.618	0.060	0.890635213	7.210838172	5.166284658	0.042864817	0.111100202	8.354226395	229.4418892	198.7932223	214.1175557	0.225959202	0.488811493	39.46248252
Changed sensitivity volume measurement from 25 (SET3) to 100	2	CYF01	21	14.6	3	0.618	0.060	1.949029394	12.07888081	7.252081114	0.128093595	0.132636486	24.87609375	861.073695	848.6773406	854.8755178	0.164469162	0.121883593	147.3967468
Changed sensitivity volume measurement from 25 (SET3) to 100	2	CYF02	22	8.5	3	0.618	0.060	1.469882136	8.616980772	5.897696709	0.123089295	-0.001311902	13.99994611	485.8827928	482.8288555	484.3558241	0.228743333	0.007515442	101.8457153
Changed sensitivity volume measurement from 25 (SET3) to 100	2	CYF03	23	5.1	3	0.618	0.060	0.783872763	10.74076263	5.981719309	0	0.087356707	9.569391281	409.4052073	377.8956124	393.6504098	0	0.224922539	52.02536814
Changed sensitivity volume measurement from 25 (SET3) to 100	2	CYF04	24	14.9	3	0.618	0.060	2.561135975	10.90074242	7.042726544	0.106570926	0.127210647	29.62028357	787.4081656	796.0198928	791.7140292	0.175865391	0.137602425	137.7865885
Changed sensitivity volume measurement from 25 (SET3) to 100	2	CYF05	25	18.1	3	0.618	0.060	3.133519113	13.90932851	8.039200366	0.08054059	0.150155273	45.97714673	853.9451836	887.1016179	870.5234008	0.093020944	0.133229301	195.1414397
Changed sensitivity volume measurement from 25 (SET3) to 100	2	CYF06	26	12.9	3	0.618	0.060	1.261740339	13.49292466	8.397691753	0.055468098	0.452736078	18.72656732	516.1446111	510.7867416	513.4656763	0.111292052	0.640569905	98.1375206
Changed sensitivity volume measurement from 25 (SET3) to 100	2	CYF07	27	13.0	3	0.618	0.060	1.451965427	9.207004775	6.368110366	0.071348054	0.091926779	14.15025262	842.341103	825.1669986	833.7540508	0.070454927	0.120016893	135.7039288
Changed sensitivity volume measurement from 25 (SET3) to 100	2	CYF08	28	12.5	3	0.618	0.060	0.865618391	14.94465247	8.040679945	0.118327449	0.095561817	14.63836603	421.2486713	393.0923196	407.1704954	0.200645619	0.320198519	86.53561715
Changed sensitivity volume measurement from 25 (SET3) to 100	2	CYF09	29	11.0	3	0.618	0.060	1.500209141	8.200973543	6.058912596	0.043471363	0.030777021	13.59117548	519.0269272	486.0812983	502.5541128	0.119684726	-0.016969031	99.56316388
Changed sensitivity volume measurement from 25 (SET3) to 100	2	CYF10	30	12.5	3	0.618	0.060	2.210759466	14.29949773	7.768325114	0.082210067	0.160890204	34.23474995	604.038043	604.1858182	604.1119306	0.096567162	0.341992035	92.78804086
O2 reaction time correction off	0	HEA01	1	6.2	2	0.601	0.051	0.957686297	7.531099335	5.347165067	0.02403959	0.090470376	7.982930634	326.8739694	332.4008316	329.6374005	0.124711582	0.170079343	57.59390425
O2 reaction time correction off	0	HEA02	2	6.2	2	0.601	0.051	0.862425012	7.199203016	5.658399652	0.044424451	0.129971682	7.146772751	249.5676712	256.180394	252.8740326	0.184286005	0.407765914	46.97308046
O2 reaction time correction off	0	HEA03	3	6.0	2	0.601	0.051	0.677213189	8.347810332	6.0912518	0.017155379	0.283223133	6.289747253	353.41964	327.9799848	340.6998124	0.072474819	1.193704066	61.84264011
O2 reaction time correction off	0	HEA04	4	6.1	2	0.601	0.051	0.755670262	7.761573378	5.817384228	0.019072375	0.058809068	6.401190186	423.2482334	412.9436476	418.0959405	0.040999736	0.153185636	63.9079405
O2 reaction time correction off	0	HEA05	5	6.1	2	0.601	0.051	0.799633505	7.43488248	5.515235304	0.042742179	0.119169027	6.816181137	258.6173994	270.4567277	264.5370636	0.121677006	0.523846804	51.13995332
O2 reaction time correction off	0	HEA06	6	6.4	2	0.601	0.051	1.16950552	7.905051939	4.858888589	0	0.071270537	10.01550187	417.0437091	426.6881377	421.8659234	0	0.198853345	64.56100614
O2 reaction time correction off	0	HEA07	7	6.3	2	0.601	0.051	0.930431579	7.017823396	5.129174663	0	0.139934877	7.4006045	298.5062364	292.3491661	295.4277012	0	0.62941477	54.31738914
O2 reaction time correction off	0	HEA08	8	6.1	2	0.601	0.051	0.709697792	8.836495052	6.025556448	0.032526621	0.086967037	6.941241028	335.7300304	343.5076211	339.6188257	0.101694783	0.339227063	58.50918136
O2 reaction time correction off	0	HEA09	9	6.0	2	0.601	0.051	0.854145135	8.08862045	6.11043741	0	0.517388665	8.047855804	244.3982656	238.9756165	241.686941	0	2.492407103	44.00893555
O2 reaction time correction off	0	HEA10	10	6.0	2	0.601	0.051	0.797554819	8.005996066	6.155886348	0	0.165478768	7.591220739	209.8703929	212.0640935	210.9672432	0	0.769886702	40.54296059
O2 reaction time correction off	1	CLD01	11	8.4	3	0.618	0.060	1.111595038	6.8701941	4.885416323	0.011052777	0.01549483	8.832873672	370.3806971	335.5762062	352.9784516	0.018990002	0.044714722	61.04971517
O2 reaction time correction off	1	CLD02	12	6.6	3	0.618	0.060	1.104887944	7.376498635	5.505543219	0.034620607	0.040606089	9.162204407	439.8759575	418.5772985	429.226628	0.05970748	0.091177301	62.30501146
O2 reaction time correction off	1	CLD03	13	8.1	3	0.618	0.060	1.296726512	8.239986587	6.59958842	0.055431696	0.055874208	12.61700906	328.41104	302.1721982	315.2916191	0.249514929	0.110311412	67.70539588
O2 reaction time correction off	1	CLD04	14	9.2	3	0.618	0.060	0.90120737	8.593743297	6.058865261	0.044911617	0.131340187	8.986744797	363.5377976	329.411377	346.4745873	0.109733208	0.404721929	61.66279503
O2 reaction time correction off	1	CLD05	15	8.4	3	0.618	0.060	1.173340946	6.864378745	5.645518449	0.02445317	0.046918401	8.698256653	574.4899905	579.9852846	577.2376375	0.070820574	0.051849286	80.86689344
O2 reaction time correction off	1	CLD06	16	8.2	3	0.618	0.060	1.402788374	6.631761503	4.393091552	0.054134487	0.027642619	10.49895794	361.4213595	400.0263735	380.7238665	0.18077414	0.006887498	66.27352879
O2 reaction time correction off	1	CLD07	17	6.9	3	0.618	0.060	0.922369978	7.465395194	5.395962333	0.06834569	0.041983352	8.1738564	307.5083205	292.8580928	300.1832066	0.288691443	0.155301731	48.11200353
O2 reaction time correction off	1	CLD08	18	8.5	3	0.618	0.060	0.862857727	7.475505108	5.923122447	0.034127781	0.037048232	7.416297348	379.1975761	359.7337507	369.4656634	0.087354008	0.116605655	66.48333256
O2 reaction time correction off	1	CLD09	19	7.3	3	0.618	0.060	0.947907253	8.200678913	5.586024587	0.040440158	0.090962341	9.429483017	295.775064	263.6988545	279.7369593	0.166365575	0.351145935	45.09515692
O2 reaction time correction off	1	CLD10	20	7.2	3	0.618	0.060	0.719323409	8.928148749	6.281257719	0.071446135	0.191079676	8.354226395	229.4418892	198.7932223	214.1175557	0.371911227	0.840697492	39.46248252
O2 reaction time correction off	2	CYF01	21	14.6	3	0.618	0.060	1.723731136	13.65763677	8.059949708	0.131975867	0.142437106	24.87609375	861.073695	848.6773406	854.8755178	0.165244599	0.134044924	147.3967468
O2 reaction time correction off	2	CYF02	22	8.5	3	0.618	0.060	1.310003183	9.284231708	6.54599364	0.154985178	-3.74E-05	13.49637309	469.5305194	471.1402091	470.3353642	0.279194916	0.016778997	102.0337095
O2 reaction time correction off	2	CYF03	23	5.1	3	0.618	0.060	0.725099594	11.33648305	6.333284061	0.013180655	0.080125268	9.370079254	398.8587178	367.4124061	383.1355619	0.020878469	0.217304445	52.61402953
O2 reaction time correction off	2	CYF04	24	14.9	3	0.618	0.060	2.339063789	11.93566576	7.652187953	0.097492356	0.138260003	29.62028357	787.4081656	796.0198928	791.7140292	0.164252736	0.149588924	137.7865885
O2 reaction time correction off	2	CYF05	25	18.1	3	0.618	0.060	2.682085968	13.71629454	8.925967088	0.086989378	0.155543124	38.81228113	851.7676975	880.3102364	866.038967	0.092882948	0.141964763	195.5499287
O2 reaction time correction off	2	CYF06	26	12.9	3	0.618	0.060	1.098732118	12.97917066	9.221939439	0.058265006	0.490501642	15.68663167	508.3194441	502.1467442	505.2330942	0.116440515	0.693718508	99.91899976
O2 reaction time correction off	2	CYF07	27	13.0	3	0.618	0.060	1.361659938	9.307367904	6.703056536	0.076275674	0.093940156	13.45547	797.5437853	783.3425341	790.4431597	0.086430024	0.113640851	126.1813287
O2 reaction time correction off	2	CYF08	28	12.5	3	0.618	0.060	0.716599649	18.05243144	9.359140685	0.095701583	0.180511773	14.63836603	421.2486713	393.0923196	407.1704954	0.142302931	0.546102832	86.53561715
O2 reaction time correction off	2	CYF09	29	11.0	3	0.618	0.060	1.381058128	8.896624351	6.518978304	0.061694124	0.019672074	13.62075537	502.298006	471.3554467	486.8267264	0.160160701	-0.046455266	102.1228089
O2 reaction time correction off	2	CYF10	30	12.5	3	0.618	0.060	1.906731642	13.23191521	8.472837292	0.093332081	0.158404335	27.48371142	561.0274313	562.6709127	561.849172	0.123581021	0.336019013	95.21467078
Changed temp from 21 °C to 16 °C	0	HEA01	1	6.2	2	0.601	0.051	1.012297226	7.124337977	5.106721913	0.012584272	0.094489069	7.982447571	332.5494261	332.3802802	332.4648531	0.055290594	0.200785351	57.57772194
Changed temp from 21 °C to 16 °C	0	HEA02	2	6.2	2	0.601	0.051	0.932963496	6.654383057	5.258180483	0.038628343	0.105021341	7.146296478	253.9009694	256.1634847	255.0322271	0.16076978	0.329039834	46.96590554
Changed temp from 21 °C to 16 °C	0	HEA03	3	6.0	2	0.601	0.051	0.763129063	7.406534269	5.45475621	0.040368497	0.206624241	6.288641556	359.5946554	327.922162	343.7584087	0.178157828	0.867872018	61.81821401
Changed temp from 21 °C to 16 °C	0	HEA04	4	6.1	2	0.601	0.051	0.792698624	7.398641391	5.560491341	0.012992431	0.061148996	6.400892853	430.5847541	412.9255998	421.755177	0.031987215	0.154548439	63.89519469
Changed temp from 21 °C to 16 °C	0	HEA05	5	6.1	2	0.601	0.051	0.882293393	7.137823135	5.044988041	0.039394751	0.076984699	7.202154192	263.7018682	271.0720642	267.3869662	0.113754484	0.342329772	51.57664924
Changed temp from 21 °C to 16 °C	0	HEA06	6	6.4	2	0.601	0.051	1.255162606	7.364705718	4.55765805	0.005805118	0.069570136	10.01440322	424.3022009	426.6398886	425.4710448	0.016531314	0.194013384	64.53902502
Changed temp from 21 °C to 16 °C	0	HEA07	7	6.3	2	0.601	0.051	0.999640251	6.53122146	4.80662336	0.032484952	0.111659601	7.399871861	303.6906139	292.3207137	298.0056638	0.106937518	0.513948699	54.2988014
Changed temp from 21 °C to 16 °C	0	HEA08	8	6.1	2	0.601	0.051	0.768335995	8.160968185	5.613111039	0.044327909	0.065857039	6.940365608	341.5772455	343.4647414	342.5209935	0.139761145	0.261728993	58.47781119
Changed temp from 21 °C to 16 °C	0	HEA09	9	6.0	2	0.601	0.051	0.961978546	7.180392048	5.481294589	0	0.3627752	8.046383102	248.666505	238.9322277	243.7993663	0	1.747936574	43.98172836
Changed temp from 21 °C to 16 °C	0	HEA10	10	6.0	2	0.601	0.051	0.891055513	7.164949958	5.555639392	0	0.129804239	7.590368163	213.5247713	212.0402892	212.7825303	0	0.603972031	40.53433996
Changed temp from 21 °C to 16 °C	1	CLD01	11	8.4	3	0.618	0.060	1.211914669	6.300447229	4.518117869	0.017703812	0.012035937	8.831604416	376.831781	335.5284189	356.1801	0.0428666	0.033911499	61.01102739
Changed temp from 21 °C to 16 °C	1	CLD02	12	6.6	3	0.618	0.060	1.189548722	6.851002057	5.139239903	0.036247773	0.036180598	9.161600739	447.512888	418.5511017	433.0319948	0.066091035	0.080469838	62.2937014
Changed temp from 21 °C to 16 °C	1	CLD03	13	8.1	3	0.618	0.060	1.52657413	6.997841155	5.631123856	0.028124471	0.035233837	12.61472327	334.1411369	302.1171072	318.129122	0.110979703	0.076182193	67.67125977
Changed temp from 21 °C to 16 °C	1	CLD04	14	9.2	3	0.618	0.060	0.998019353	7.759379183	5.524522281	0.042039947	0.128257753	8.98601059	369.850305	329.3843273	349.6173161	0.127386258	0.387047469	61.64789852
Changed temp from 21 °C to 16 °C	1	CLD05	15	8.4	3	0.618	0.060	1.237669122	6.507269341	5.368500321	0.029824536	0.037105428	8.697846329	584.4600958	579.9553671	582.2077314	0.051584662	0.054362167	80.84815113
Changed temp from 21 °C to 16 °C	1	CLD06	16	8.2	3	0.618	0.060	1.44654289	6.430702394	4.285437256	0.038148317	0.03116279	10.49828682	367.7013111	400.0002666	383.8507889	0.129507015	0.022765285	66.26336286
Changed temp from 21 °C to 16 °C	1	CLD07	17	6.9	3	0.618	0.060	1.018232328	6.761630515	4.913485386	0.077542171	0.028342201	8.172910782	312.8604591	292.8250559	302.8427575	0.326145068	0.102771181	48.08789903
Changed temp from 21 °C to 16 °C	1	CLD08	18	8.5	3	0.618	0.060	1.001617124	6.438556485	5.143439291	0.031115675	0.025880814	7.41496843	385.8232694	359.670858	372.7470637	0.085516918	0.080662743	66.44865985
Changed temp from 21 °C to 16 °C	1	CLD09	19	7.3	3	0.618	0.060	1.069345819	7.268760509	4.99364791	0.031255336	0.069378137	9.428818661	300.9098057	263.6801122	282.294959	0.096963857	0.276767407	45.08667715
Changed temp from 21 °C to 16 °C	1	CLD10	20	7.2	3	0.618	0.060	0.886734773	7.240651261	5.187775936	0.042673599	0.111086072	8.352537254	233.4520231	198.7526576	216.1023404	0.22502082	0.488816845	39.44636222
Changed temp from 21 °C to 16 °C	2	CYF01	21	14.6	3	0.618	0.060	1.945975966	12.09679954	7.262185878	0.127935052	0.132638788	24.87408118	876.0292988	848.6083551	862.318827	0.164274898	0.121913943	147.3450324
Changed temp from 21 °C to 16 °C	2	CYF02	22	8.5	3	0.618	0.060	1.490016812	8.531883492	5.84511555	0.124625016	-0.001786853	14.09264984	478.9088074	470.6358156	474.7723115	0.231597754	0.00664241	101.9596403
Changed temp from 21 °C to 16 °C	2	CYF03	23	5.1	3	0.618	0.060	0.785392219	10.72410202	5.97204275	0	0.08734976	9.618626289	401.6479772	366.1556127	383.901795	0	0.224931622	52.1089065
Changed temp from 21 °C to 16 °C	2	CYF04	24	14.9	3	0.618	0.060	2.558073809	10.91284662	7.05027719	0.10518847	0.127949797	29.61786713	801.0903258	795.954967	798.5226464	0.177178445	0.136713042	137.7461793
Changed temp from 21 °C to 16 °C	2	CYF05	25	18.1	3	0.618	0.060	3.128975594	13.92782138	8.049384087	0.080426919	0.150164171	45.97181317	868.8223911	886.9988381	877.9106146	0.092899839	0.133257833	195.0964346
Changed temp from 21 °C to 16 °C	2	CYF06	26	12.9	3	0.618	0.060	1.259644721	13.51393812	8.410482147	0.055380614	0.452707911	18.72476082	525.1174833	510.7393818	517.9284326	0.111131226	0.640560485	98.1068069
Changed temp from 21 °C to 16 °C	2	CYF07	27	13.0	3	0.618	0.060	1.454867608	9.180982287	6.345960919	0.071481623	0.091738569	14.18511374	814.2110526	785.6465925	799.9288225	0.070566733	0.119854045	126.4367526
Changed temp from 21 °C to 16 °C	2	CYF08	28	12.5	3	0.618	0.060	0.863278924	14.98313665	8.060977321	0.11802871	0.095552042	14.63662608	428.5726295	393.0459317	410.8092806	0.200130451	0.320218309	86.50756235
Changed temp from 21 °C to 16 °C	2	CYF09	29	11.0	3	0.618	0.060	1.498194739	8.200463883	6.054969187	0.043538485	0.030696016	13.61989185	511.0127609	471.3244393	491.1686001	0.119936972	-0.017231869	102.1024337
Changed temp from 21 °C to 16 °C	2	CYF10	30	12.5	3	0.618	0.060	2.206886287	14.32916643	7.787423947	0.087086663	0.158393452	34.4288409	575.6391701	568.9045393	572.2718547	0.100968114	0.339737091	96.35744621
Changed temp from 21 °C to 26 °C	0	HEA01	1	6.2	2	0.601	0.051	1.014724643	7.108320211	5.09560856	0.019242374	0.091317913	7.983487686	321.3856112	332.4242017	326.9049064	0.092242603	0.183071171	57.60700965
Changed temp from 21 °C to 26 °C	0	HEA02	2	6.2	2	0.601	0.051	0.936147615	6.632734825	5.241266659	0.038779649	0.105017012	7.147218887	245.3799388	256.1961756	250.7880572	0.16138407	0.328966926	46.97912379
Changed temp from 21 °C to 26 °C	0	HEA03	3	6.0	2	0.601	0.051	0.766019079	7.381620048	5.436984182	0.040514419	0.206664059	6.290961792	347.4459003	328.0428191	337.7443597	0.178759662	0.86784341	61.87097109
Changed temp from 21 °C to 26 °C	0	HEA04	4	6.1	2	0.601	0.051	0.794445814	7.383103237	5.548719538	0.013028099	0.06114526	6.401475464	416.1576962	412.9609782	414.5593372	0.03207137	0.154520612	63.91854955
Changed temp from 21 °C to 26 °C	0	HEA05	5	6.1	2	0.601	0.051	0.885568927	7.113301904	5.027612278	0.039539841	0.077002716	7.203819136	254.8159002	271.1374832	262.9766917	0.114154612	0.342315485	51.61960031
Changed temp from 21 °C to 26 °C	0	HEA06	6	6.4	2	0.601	0.051	1.25755134	7.352418695	4.550163055	0.005816868	0.069596543	10.01654398	410.0296796	426.7339822	418.3818309	0.016564654	0.194025409	64.58140178
Changed temp from 21 °C to 26 °C	0	HEA07	7	6.3	2	0.601	0.051	1.002893078	6.511458631	4.792364405	0.032593905	0.111682056	7.401296787	293.495976	292.3770633	292.9365197	0.107262804	0.513941531	54.33638437
Changed temp from 21 °C to 26 °C	0	HEA08	8	6.1	2	0.601	0.051	0.770117054	8.144171462	5.601397587	0.044398319	0.065900891	6.941965332	330.0847758	343.5434667	336.8141212	0.140070071	0.261756285	58.53209595
Changed temp from 21 °C to 26 °C	0	HEA09	9	6.0	2	0.601	0.051	0.965823188	7.154982805	5.462236373	0	0.362959444	8.049448303	240.269563	239.022249	239.645906	0	1.747930656	44.03586564
Changed temp from 21 °C to 26 °C	0	HEA10	10	6.0	2	0.601	0.051	0.894764765	7.137173389	5.534266844	0	0.129834953	7.592091272	206.3377822	212.0883241	209.2130532	0	0.603962971	40.54504193
Changed temp from 21 °C to 26 °C	1	CLD01	11	8.4	3	0.618	0.060	1.217768029	6.27224831	4.49820612	0.017781738	0.012041738	8.834143463	364.1438095	335.624806	349.8843077	0.043046903	0.033924511	61.08642393
Changed temp from 21 °C to 26 °C	1	CLD02	12	6.6	3	0.618	0.060	1.193032993	6.832057642	5.125273251	0.033167993	0.037552098	9.162870178	432.4928703	418.6063016	425.549586	0.053848431	0.085713491	62.3263439
Changed temp from 21 °C to 26 °C	1	CLD03	13	8.1	3	0.618	0.060	1.53545814	6.960311918	5.600847449	0.030783368	0.034743802	12.61926759	322.8722343	302.2257576	312.548996	0.126710842	0.073203669	67.65987662
Changed temp from 21 °C to 26 °C	1	CLD04	14	9.2	3	0.618	0.060	1.003237982	7.720435099	5.496773727	0.048040845	0.12649918	8.987433731	357.4371843	329.4368076	343.4369959	0.137740066	0.384075532	61.67686605
Changed temp from 21 °C to 26 °C	1	CLD05	15	8.4	3	0.618	0.060	1.239972135	6.495900538	5.359220912	0.029981532	0.037046213	8.698735657	564.8480499	580.0185773	572.4333136	0.051904309	0.054224751	80.88304229
Changed temp from 21 °C to 26 °C	1	CLD06	16	8.2	3	0.618	0.060	1.448649127	6.42225298	4.280086	0.038212401	0.031144567	10.49959117	355.3531527	400.0505878	377.7018703	0.129716357	0.022690956	66.28486788
Changed temp from 21 °C to 26 °C	1	CLD07	17	6.9	3	0.618	0.060	1.02349946	6.728593136	4.889207665	0.077961098	0.028355796	8.174711441	302.3373166	292.8880585	297.6126876	0.327809279	0.102812867	48.13323441
Changed temp from 21 °C to 26 °C	1	CLD08	18	8.5	3	0.618	0.060	1.006760819	6.408343131	5.119456767	0.028573445	0.026552062	7.417668777	372.7888675	359.7983193	366.2935934	0.071632755	0.08417314	66.51444892
Changed temp from 21 °C to 26 °C	1	CLD09	19	7.3	3	0.618	0.060	1.076083809	7.224527308	4.962757449	0.039301993	0.067208711	9.430196865	290.8103931	263.7188575	277.2646253	0.13415989	0.26662432	45.10480292
Changed temp from 21 °C to 26 °C	1	CLD10	20	7.2	3	0.618	0.060	0.894415181	7.182207643	5.14567947	0.043045748	0.111108462	8.355875549	225.5665906	198.8328053	212.1996979	0.226865174	0.488780679	39.47849585
Changed temp from 21 °C to 26 °C	2	CYF01	21	14.6	3	0.618	0.060	1.951985692	12.06167848	7.242359325	0.128281448	0.132623431	24.87822382	846.6133226	848.7499803	847.6816515	0.16469391	0.121828818	147.4530359
Changed temp from 21 °C to 26 °C	2	CYF02	22	8.5	3	0.618	0.060	1.49676992	8.494755332	5.819962476	0.125178499	-0.001832613	14.09469426	462.8245669	470.7028766	466.7637217	0.232585538	0.006543824	102.0085599
Changed temp from 21 °C to 26 °C	2	CYF03	23	5.1	3	0.618	0.060	0.788643368	10.68214684	5.949083935	0	0.087363982	9.620404259	388.1501042	366.2232838	377.186694	0	0.224915203	52.15823964
Changed temp from 21 °C to 26 °C	2	CYF04	24	14.9	3	0.618	0.060	2.564107223	10.8889969	7.035379402	0.106698007	0.127210813	29.6225556	774.1859131	796.0810171	785.1334651	0.176053416	0.137583861	137.823567
Changed temp from 21 °C to 26 °C	2	CYF05	25	18.1	3	0.618	0.060	3.137904306	13.89154087	8.029416079	0.080658838	0.150143625	45.98232593	839.5688533	887.2014047	863.385129	0.093147286	0.133197995	195.1857596
Changed temp from 21 °C to 26 °C	2	CYF06	26	12.9	3	0.618	0.060	1.263763014	13.47281404	8.38541402	0.055552467	0.452761469	18.72844408	507.4691761	510.8359966	509.1525863	0.111446371	0.640576989	98.17102036
Changed temp from 21 °C to 26 °C	2	CYF07	27	13.0	3	0.618	0.060	1.458446855	9.159348455	6.330905126	0.07165099	0.091737414	14.18642295	786.922469	785.7211016	786.3217853	0.07072814	0.119848074	126.4806854
Changed temp from 21 °C to 26 °C	2	CYF08	28	12.5	3	0.618	0.060	0.867885311	14.90757834	8.021096169	0.118615287	0.095587525	14.64006827	414.1702685	393.1376804	403.6539745	0.201144073	0.320166559	86.57076806
Changed temp from 21 °C to 26 °C	2	CYF09	29	11.0	3	0.618	0.060	1.502902818	8.175942206	6.037414048	0.043689843	0.030656593	13.62164658	493.8733838	471.3872411	482.6303124	0.120322437	-0.017327686	102.1430025
Changed temp from 21 °C to 26 °C	2	CYF10	30	12.5	3	0.618	0.060	2.215192468	14.27755142	7.75933295	0.080308292	0.161905256	34.43352437	556.304173	568.9810106	562.6425918	0.098644866	0.341030395	96.38199509
Changed barometric pressure from 980 hPa to 960 hPa	0	HEA01	1	6.2	2	0.601	0.051	1.014156892	7.11858206	5.102431791	0.019237744	0.091301632	7.989859055	327.3404259	332.6893112	330.0148686	0.092128097	0.182890448	57.66450209
Changed barometric pressure from 980 hPa to 960 hPa	0	HEA02	2	6.2	2	0.601	0.051	0.935186814	6.64570346	5.251244742	0.038724535	0.105022903	7.152974243	249.9238068	256.4026967	253.1632517	0.161016611	0.328724801	47.03460234
Changed barometric pressure from 980 hPa to 960 hPa	0	HEA03	3	6.0	2	0.601	0.051	0.765078173	7.396216242	5.447134675	0.040457542	0.20662936	6.295183609	353.9251782	328.2634517	341.0943149	0.178359338	0.867047185	61.91652727
Changed barometric pressure from 980 hPa to 960 hPa	0	HEA04	4	6.1	2	0.601	0.051	0.794082669	7.39312002	5.555999542	0.013015602	0.061142277	6.406748474	423.8518473	413.3022495	418.5770484	0.032013801	0.15438639	63.98408925
Changed barometric pressure from 980 hPa to 960 hPa	0	HEA05	5	6.1	2	0.601	0.051	0.884504607	7.127984951	5.037824526	0.039485235	0.076984839	7.209235525	259.5533213	271.3405011	265.4469112	0.113925339	0.341993341	51.66384564
Changed barometric pressure from 980 hPa to 960 hPa	0	HEA06	6	6.4	2	0.601	0.051	1.257206561	7.360509374	4.554814806	0.005825099	0.069585363	10.02418068	417.6393207	427.057824	422.3485723	0.016567571	0.19384962	64.63735241
Changed barometric pressure from 980 hPa to 960 hPa	0	HEA07	7	6.3	2	0.601	0.051	1.001939438	6.523367081	4.800781602	0.032570679	0.11166095	7.407018749	298.9322538	292.6025624	295.7674081	0.107128131	0.513463015	54.38489429
Changed barometric pressure from 980 hPa to 960 hPa	0	HEA08	8	6.1	2	0.601	0.051	0.769725754	8.155182474	5.608607387	0.044407636	0.065850775	6.947253975	336.2095365	343.8051886	340.0073625	0.140011443	0.261389259	58.58018418
Changed barometric pressure from 980 hPa to 960 hPa	0	HEA09	9	6.0	2	0.601	0.051	0.964539765	7.170062545	5.473414589	0	0.362847598	8.05481044	244.7477851	239.1821353	241.9649602	0	1.746431334	44.06740893
Changed barometric pressure from 980 hPa to 960 hPa	0	HEA10	10	6.0	2	0.601	0.051	0.893461178	7.153973713	5.546926933	0	0.129812378	7.597797781	210.1701841	212.247823	211.2090035	0	0.603426647	40.5988454
Changed barometric pressure from 980 hPa to 960 hPa	1	CLD01	11	8.4	3	0.618	0.060	1.215659035	6.288372789	4.50933002	0.017749291	0.012040212	8.840517197	370.9098545	335.8666049	353.3882297	0.042945703	0.033890537	61.12253986
Changed barometric pressure from 980 hPa to 960 hPa	1	CLD02	12	6.6	3	0.618	0.060	1.192023129	6.843956991	5.133776044	0.036340715	0.03624648	9.170155029	440.5036338	418.9405632	429.7220985	0.066218296	0.080535501	62.37945597
Changed barometric pressure from 980 hPa to 960 hPa	1	CLD03	13	8.1	3	0.618	0.060	1.532012398	6.981606095	5.617944076	0.030707506	0.034736025	12.6279071	328.8806548	302.4332197	315.6569373	0.126303512	0.073133251	67.78411028
Changed barometric pressure from 980 hPa to 960 hPa	1	CLD04	14	9.2	3	0.618	0.060	1.001264352	7.742749486	5.51239322	0.047952464	0.126465841	8.994539047	364.0565796	329.6970688	346.8768242	0.137383679	0.383666475	61.73685038
Changed barometric pressure from 980 hPa to 960 hPa	1	CLD05	15	8.4	3	0.618	0.060	1.239637387	6.503360556	5.36514534	0.02987999	0.037082729	8.705808884	575.3097128	580.4887977	577.8992552	0.051628524	0.054278292	80.95760078
Changed barometric pressure from 980 hPa to 960 hPa	1	CLD06	16	8.2	3	0.618	0.060	1.448530509	6.428632	4.283630481	0.038218194	0.031142987	10.50806958	361.9372327	400.3735342	381.1553834	0.129599676	0.022672521	66.35172025
Changed barometric pressure from 980 hPa to 960 hPa	1	CLD07	17	6.9	3	0.618	0.060	1.021526824	6.747681126	4.903035694	0.07776616	0.028334935	8.180937271	307.9475241	293.1118123	300.5296682	0.32673695	0.102649988	48.17403444
Changed barometric pressure from 980 hPa to 960 hPa	1	CLD08	18	8.5	3	0.618	0.060	1.00483784	6.425619358	5.133031069	0.028525362	0.026540197	7.422705475	379.740097	360.0446286	369.8923628	0.071460918	0.084086304	66.56095745
Changed barometric pressure from 980 hPa to 960 hPa	1	CLD09	19	7.3	3	0.618	0.060	1.073351186	7.249876389	4.980155274	0.039202473	0.067198507	9.437663422	296.1971494	263.9276163	280.0623828	0.13371646	0.266368931	45.15500526
Changed barometric pressure from 980 hPa to 960 hPa	1	CLD10	20	7.2	3	0.618	0.060	0.891149821	7.214770764	5.168809093	0.042846086	0.111097875	8.361441673	229.7700929	198.964898	214.3674955	0.22565121	0.488380235	39.51716579
Changed barometric pressure from 980 hPa to 960 hPa	2	CYF01	21	14.6	3	0.618	0.060	1.950085256	12.08340334	7.253959414	0.128132165	0.132601741	24.89766669	862.3026812	849.4133124	855.8579968	0.164368219	0.121738445	147.5441807
Changed barometric pressure from 980 hPa to 960 hPa	2	CYF02	22	8.5	3	0.618	0.060	1.494337983	8.516039894	5.834046014	0.124939053	-0.001830016	14.10584188	471.4033632	471.0759475	471.2396554	0.231971188	0.006548167	102.0908342
Changed barometric pressure from 980 hPa to 960 hPa	2	CYF03	23	5.1	3	0.618	0.060	0.787424358	10.7081232	5.962329946	0	0.087351122	9.627837044	395.3487758	366.5063076	380.9275417	0	0.224713579	52.19677067
Changed barometric pressure from 980 hPa to 960 hPa	2	CYF04	24	14.9	3	0.618	0.060	2.562660552	10.90428241	7.044407048	0.106611257	0.127170526	29.64597437	788.5320841	796.7103037	792.6211939	0.175761914	0.137431264	137.9260989
Changed barometric pressure from 980 hPa to 960 hPa	2	CYF05	25	18.1	3	0.618	0.060	3.135316161	13.9140592	8.041103785	0.080558403	0.150133122	46.01697467	855.1652233	887.8700686	871.5176459	0.092960482	0.133090063	195.3307589
Changed barometric pressure from 980 hPa to 960 hPa	2	CYF06	26	12.9	3	0.618	0.060	1.262430973	13.49840108	8.400170636	0.055484338	0.452717985	18.74279961	516.8815143	511.2295497	514.055532	0.111223478	0.639980965	98.24279856
Changed barometric pressure from 980 hPa to 960 hPa	2	CYF07	27	13.0	3	0.618	0.060	1.457546723	9.173021139	6.339939194	0.07158749	0.091715262	14.1981069	801.4750066	786.3676804	793.9213435	0.07061064	0.119721773	126.5893879
Changed barometric pressure from 980 hPa to 960 hPa	2	CYF08	28	12.5	3	0.618	0.060	0.865963994	14.95331759	8.043694007	0.11834038	0.095536291	14.65103462	421.8503535	393.4325354	407.6414445	0.200512235	0.31986666	86.63067852
Changed barometric pressure from 980 hPa to 960 hPa	2	CYF09	29	11.0	3	0.618	0.060	1.501489435	8.190916572	6.04783248	0.043623872	0.030661438	13.63257469	503.0146396	471.764424	487.3895318	0.120045319	-0.017292663	102.2318438
Changed barometric pressure from 980 hPa to 960 hPa	2	CYF10	30	12.5	3	0.618	0.060	2.211952071	14.31089238	7.776118717	0.080198412	0.161885878	34.46100802	566.6241231	569.4356732	568.0298982	0.098464948	0.340708068	96.47402504
Changed barometric pressure from 980 hPa to 1000 hPa	0	HEA01	1	6.2	2	0.601	0.051	1.012904819	7.113992966	5.099831423	0.019192651	0.09132418	7.97629776	326.4274165	332.1246576	329.2760371	0.092139074	0.183279292	57.52624143
Changed barometric pressure from 980 hPa to 1000 hPa	0	HEA02	2	6.2	2	0.601	0.051	0.934008434	6.641092094	5.247946721	0.038700308	0.105034853	7.140836029	249.2267298	255.9675832	252.5971565	0.161204732	0.32932734	46.91414857
Changed barometric pressure from 980 hPa to 1000 hPa	0	HEA03	3	6.0	2	0.601	0.051	0.764111833	7.391644347	5.444358551	0.040424678	0.20665633	6.284542908	352.9356748	327.7086153	340.322145	0.178567548	0.868615738	61.77193429
Changed barometric pressure from 980 hPa to 1000 hPa	0	HEA04	4	6.1	2	0.601	0.051	0.793118406	7.388391123	5.553016042	0.013016979	0.061150848	6.395868988	422.6703746	412.6003469	417.6353607	0.032071185	0.15467082	63.83508195
Changed barometric pressure from 980 hPa to 1000 hPa	0	HEA05	5	6.1	2	0.601	0.051	0.883432631	7.122811684	5.034535845	0.039457169	0.077001045	7.197024269	258.8282781	270.8809554	264.8546167	0.114006163	0.34263274	51.53642497
Changed barometric pressure from 980 hPa to 1000 hPa	0	HEA06	6	6.4	2	0.601	0.051	1.255620999	7.356275152	4.552827148	0.005797646	0.069597933	10.00719356	416.4735156	426.3342327	421.4038742	0.016530676	0.194208968	64.48797449
Changed barometric pressure from 980 hPa to 1000 hPa	0	HEA07	7	6.3	2	0.601	0.051	1.000683939	6.5190054	4.797979678	0.032515333	0.111690522	7.394464005	298.0984024	292.1065854	295.1024939	0.107089902	0.514453755	54.25277114
Changed barometric pressure from 980 hPa to 1000 hPa	0	HEA08	8	6.1	2	0.601	0.051	0.768783647	8.149867198	5.605809011	0.044302083	0.065901543	6.935484627	335.2709801	343.2227481	339.2468641	0.139814098	0.262035903	58.44118767
Changed barometric pressure from 980 hPa to 1000 hPa	0	HEA09	9	6.0	2	0.601	0.051	0.963353982	7.16477983	5.46985684	0	0.362856937	8.041219177	244.0630703	238.7784992	241.4207847	0	1.749430096	43.95339863
Changed barometric pressure from 980 hPa to 1000 hPa	0	HEA10	10	6.0	2	0.601	0.051	0.892419501	7.147898908	5.542778816	0	0.129818774	7.584924377	209.5833957	211.8882045	210.7358001	0	0.60448072	40.48947788
Changed barometric pressure from 980 hPa to 1000 hPa	1	CLD01	11	8.4	3	0.618	0.060	1.214154459	6.283843147	4.506656072	0.017736116	0.012046238	8.825556175	369.8741169	335.2981924	352.5861546	0.042966415	0.033967828	60.98004562
Changed barometric pressure from 980 hPa to 1000 hPa	1	CLD02	12	6.6	3	0.618	0.060	1.190634778	6.838867158	5.130548822	0.036270691	0.036278167	9.154593079	439.2750689	418.2295354	428.7523022	0.066173831	0.080741866	62.23372714
Changed barometric pressure from 980 hPa to 1000 hPa	1	CLD03	13	8.1	3	0.618	0.060	1.538423906	7.31955493	5.613525497	0.027236221	0.035420126	13.28457829	332.3159002	305.3193752	318.8176377	0.101214774	0.078201468	68.57342189
Changed barometric pressure from 980 hPa to 1000 hPa	1	CLD04	14	9.2	3	0.618	0.060	1.000102249	7.736492154	5.508476513	0.047930072	0.126489736	8.979283203	363.0411482	329.1378779	346.0895131	0.137552399	0.384388757	61.59192127
Changed barometric pressure from 980 hPa to 1000 hPa	1	CLD05	15	8.4	3	0.618	0.060	1.238035173	6.49983685	5.36255622	0.029828506	0.037124245	8.691026642	573.7052419	579.5032556	576.6042487	0.051640471	0.054433548	80.78021614
Changed barometric pressure from 980 hPa to 1000 hPa	1	CLD06	16	8.2	3	0.618	0.060	1.446737536	6.424271893	4.281839173	0.038145799	0.031179318	10.49023529	360.9275054	399.6940328	380.3107691	0.129628353	0.022804357	66.19868615
Changed barometric pressure from 980 hPa to 1000 hPa	1	CLD07	17	6.9	3	0.618	0.060	1.020320331	6.742076518	4.899322337	0.07776175	0.028354616	8.167077744	307.0878544	292.6152013	299.8515278	0.327280446	0.102902219	48.05268664
Changed barometric pressure from 980 hPa to 1000 hPa	1	CLD08	18	8.5	3	0.618	0.060	1.003621237	6.420911139	5.129574995	0.028476075	0.026566251	7.410162781	378.6782034	359.4361413	369.0571724	0.071456602	0.084299523	66.40899945
Changed barometric pressure from 980 hPa to 1000 hPa	1	CLD09	19	7.3	3	0.618	0.060	1.072210451	7.242656271	5.19457958	0.039159298	0.067211266	9.421651749	295.3709934	263.4798564	279.4254249	0.133800217	0.266861533	45.03792122
Changed barometric pressure from 980 hPa to 1000 hPa	1	CLD10	20	7.2	3	0.618	0.060	0.890150956	7.20703582	5.163849243	0.042883837	0.111096212	8.347349823	229.1269986	198.6295728	213.8782857	0.226263916	0.489196985	39.4101186
Changed barometric pressure from 980 hPa to 1000 hPa	2	CYF01	21	14.6	3	0.618	0.060	1.948018631	12.07454646	7.250280564	0.128056314	0.132677968	24.85544147	859.8971577	847.9727764	853.934967	0.16456557	0.122031616	147.2557545
Changed barometric pressure from 980 hPa to 1000 hPa	2	CYF02	22	8.5	3	0.618	0.060	1.492592387	8.509987997	5.830591487	0.124871027	-0.001783066	14.0819433	470.0872855	470.2777348	470.1825101	0.232220287	0.006650971	101.8790288
Changed barometric pressure from 980 hPa to 1000 hPa	2	CYF03	23	5.1	3	0.618	0.060	0.786689449	10.69738915	5.958338546	0	0.087358654	9.61152317	394.2451876	365.8852705	380.065229	0	0.225114147	52.06897907
Changed barometric pressure from 980 hPa to 1000 hPa	2	CYF04	24	14.9	3	0.618	0.060	2.559670933	10.89738156	7.041116039	0.106534601	0.12724072	29.59571082	786.3316275	795.3595018	790.8455646	0.175966435	0.137756602	137.6529536
Changed barometric pressure from 980 hPa to 1000 hPa	2	CYF05	25	18.1	3	0.618	0.060	3.156018437	14.37880119	8.037376477	0.080524269	0.150167062	47.86376166	853.5290942	887.686433	870.6077636	0.093079452	0.133353959	195.0268101
Changed barometric pressure from 980 hPa to 1000 hPa	2	CYF06	26	12.9	3	0.618	0.060	1.26107918	13.48767629	8.395315584	0.055455533	0.452741984	18.71102776	515.4391554	510.3628286	512.900992	0.111362975	0.641117143	98.03673739
Changed barometric pressure from 980 hPa to 1000 hPa	2	CYF07	27	13.0	3	0.618	0.060	1.45587104	9.167018019	6.336719179	0.071550915	0.09177263	14.17399606	799.240777	785.0323408	792.1365589	0.070685978	0.11999176	126.3345756
Changed barometric pressure from 980 hPa to 1000 hPa	2	CYF08	28	12.5	3	0.618	0.060	0.865282211	14.93643069	8.037792828	0.118313562	0.095595791	14.62622777	420.6729416	392.7663578	406.7196497	0.200768463	0.320541711	86.44461307
Changed barometric pressure from 980 hPa to 1000 hPa	2	CYF09	29	11.0	3	0.618	0.060	1.514556057	8.635165514	6.044269115	0.043609796	0.030695708	14.45844223	485.9389105	469.0923954	477.515653	0.120226132	-0.017267223	102.0183686
Changed barometric pressure from 980 hPa to 1000 hPa	2	CYF10	30	12.5	3	0.618	0.060	2.210257516	14.29540623	7.770323575	0.080117755	0.161939447	34.40252907	565.0437531	568.4693432	566.7565481	0.098479318	0.341380339	96.26992842
Changed slope limits: 50 to 80 %	0	HEA01	1	6.2	2	0.601	0.051	1.01351942	7.116223422	5.101092394	0.028840353	0.085410233	7.982930634	326.8739694	332.4008316	329.6374005	0.121312739	0.166174748	57.59390425
Changed slope limits: 50 to 80 %	0	HEA02	2	6.2	2	0.601	0.051	0.934584759	6.643349029	5.24956093	0	0.305353152	7.146772751	249.5676712	256.180394	252.8740326	0.003334556	0.982928693	46.97308046
Changed slope limits: 50 to 80 %	0	HEA03	3	6.0	2	0.601	0.051	0.764584429	7.393882268	5.445717622	0.056997895	0.475978577	6.289747253	353.41964	327.9799848	340.6998124	0.245844787	2.004032219	61.84264011
Changed slope limits: 50 to 80 %	0	HEA04	4	6.1	2	0.601	0.051	0.793590019	7.390705585	5.55447639	0.002163879	0.075466696	6.401190186	423.2482334	412.9436476	418.0959405	0.00738982	0.188725402	63.9079405
Changed slope limits: 50 to 80 %	0	HEA05	5	6.1	2	0.601	0.051	0.883956939	7.125343517	5.036145394	0.038816388	0.279716698	7.202996841	259.1828986	271.1057208	265.1443097	0.092785755	1.206405318	51.59875154
Changed slope limits: 50 to 80 %	0	HEA06	6	6.4	2	0.601	0.051	1.25639646	7.3583476	4.553800105	0.003931444	0.073685984	10.01550187	417.0437091	426.6881377	421.8659234	0.0140754	0.204328913	64.56100614
Changed slope limits: 50 to 80 %	0	HEA07	7	6.3	2	0.601	0.051	1.001298014	6.521139967	4.799350995	0	0.289608711	7.4006045	298.5062364	292.3491661	295.4277012	0	1.302634512	54.31738914
Changed slope limits: 50 to 80 %	0	HEA08	8	6.1	2	0.601	0.051	0.769246439	8.152447267	5.607178627	0.032943089	0.146406825	6.941241028	335.7300304	343.5076211	339.6188257	0.12252853	0.554882573	58.50918136
Changed slope limits: 50 to 80 %	0	HEA09	9	6.0	2	0.601	0.051	0.963929912	7.167383972	5.47161046	0	0.874623292	8.047855804	244.3982656	238.9756165	241.686941	0	4.213307038	44.00893555
Changed slope limits: 50 to 80 %	0	HEA10	10	6.0	2	0.601	0.051	0.892929005	7.150871682	5.544808823	0	0.374390887	7.591220739	209.8703929	212.0640935	210.9672432	0	1.741846208	40.54296059
Changed slope limits: 50 to 80 %	1	CLD01	11	8.4	3	0.618	0.060	1.214890377	6.286059893	4.507964717	0.033173082	0.037225812	8.832873672	370.3806971	335.5762062	352.9784516	0.072907506	0.105112591	61.04971517
Changed slope limits: 50 to 80 %	1	CLD02	12	6.6	3	0.618	0.060	1.191313817	6.841358081	5.132128274	0.020392708	0.072819118	9.162204407	439.8759575	418.5772985	429.226628	0.031513853	0.158136516	62.30501146
Changed slope limits: 50 to 80 %	1	CLD03	13	8.1	3	0.618	0.060	1.531087105	6.978707499	5.615684823	0.045774503	0.098469128	12.61700906	328.41104	302.1721982	315.2916191	0.19876807	0.21925116	67.70539588
Changed slope limits: 50 to 80 %	1	CLD04	14	9.2	3	0.618	0.060	1.000670621	7.73955449	5.510393405	0.031781218	0.183538656	8.986744797	363.5377976	329.411377	346.4745873	0.078971561	0.559284228	61.66279503
Changed slope limits: 50 to 80 %	1	CLD05	15	8.4	3	0.618	0.060	1.238818863	6.501561201	5.363823239	0.060153469	0.049764359	8.698256653	574.4899905	579.9852846	577.2376375	0.100539764	0.072868542	80.86689344
Changed slope limits: 50 to 80 %	1	CLD06	16	8.2	3	0.618	0.060	1.447617017	6.426394434	4.282707794	0.046194324	0.055455061	10.49895794	361.4213595	400.0263735	380.7238665	0.176951072	0.047872702	66.27352879
Changed slope limits: 50 to 80 %	1	CLD07	17	6.9	3	0.618	0.060	1.020912006	6.744808918	4.901131684	0.064841616	0.127215365	8.1738564	307.5083205	292.8580928	300.1832066	0.286205395	0.480255642	48.11200353
Changed slope limits: 50 to 80 %	1	CLD08	18	8.5	3	0.618	0.060	1.004216259	6.423215405	5.131266496	0.035849814	0.070570191	7.416297348	379.1975761	359.7337507	369.4656634	0.089422912	0.218691828	66.48333256
Changed slope limits: 50 to 80 %	1	CLD09	19	7.3	3	0.618	0.060	1.072768353	7.246189722	4.977891549	0.061235061	0.251934493	9.429483017	295.775064	263.6988545	279.7369593	0.212232143	0.987280309	45.09515692
Changed slope limits: 50 to 80 %	1	CLD10	20	7.2	3	0.618	0.060	0.890635213	7.210838172	5.166284658	0.048207954	0.395261011	8.354226395	229.4418892	198.7932223	214.1175557	0.285047405	1.744941128	39.46248252
Changed slope limits: 50 to 80 %	2	CYF01	21	14.6	3	0.618	0.060	1.949029394	12.07888081	7.252081114	0.098729838	0.191842069	24.87609375	861.073695	848.6773406	854.8755178	0.131748656	0.186352317	147.3967468
Changed slope limits: 50 to 80 %	2	CYF02	22	8.5	3	0.618	0.060	1.493433985	8.513006776	5.832319772	0.05096227	0.024338132	14.09361363	470.7314594	470.6675639	470.6995117	0.084615397	0.059742151	101.9819834
Changed slope limits: 50 to 80 %	2	CYF03	23	5.1	3	0.618	0.060	0.787049074	10.70264641	5.960292071	0.016529455	0.068219115	9.61950795	394.7847339	366.1892215	380.4869777	0.016690216	0.196539975	52.13168967
Changed slope limits: 50 to 80 %	2	CYF04	24	14.9	3	0.618	0.060	2.561135975	10.90074242	7.042726544	0.099283191	0.149440661	29.62028357	787.4081656	796.0198928	791.7140292	0.172139676	0.162556932	137.7865885
Changed slope limits: 50 to 80 %	2	CYF05	25	18.1	3	0.618	0.060	3.133519113	13.90932851	8.039200366	0.103536186	0.181290794	45.97714673	853.9451836	887.1016179	870.5234008	0.119680448	0.160000888	195.1414397
Changed slope limits: 50 to 80 %	2	CYF06	26	12.9	3	0.618	0.060	1.261740339	13.49292466	8.397691753	0.079473673	0.5251841	18.72656732	516.1446111	510.7867416	513.4656763	0.156141723	0.739038639	98.1375206
Changed slope limits: 50 to 80 %	2	CYF07	27	13.0	3	0.618	0.060	1.456690595	9.169955963	6.338295246	0.060029973	0.148626028	14.1857886	800.3335394	785.6854477	793.0094936	0.056986693	0.186893457	126.4591235
Changed slope limits: 50 to 80 %	2	CYF08	28	12.5	3	0.618	0.060	0.865618391	14.94465247	8.040679945	0.068657399	0.245939159	14.63836603	421.2486713	393.0923196	407.1704954	0.077323921	0.69647015	86.53561715
Changed slope limits: 50 to 80 %	2	CYF09	29	11.0	3	0.618	0.060	1.500587657	8.187962444	6.046013276	0.044111098	0.097385085	13.62075537	502.298006	471.3554467	486.8267264	0.136466452	0.04395727	102.1228089
Changed slope limits: 50 to 80 %	2	CYF10	30	12.5	3	0.618	0.060	2.211086201	14.30298421	7.773159959	0.072748933	0.201043523	34.43113102	565.8166783	568.9419736	567.3793259	0.079245068	0.419130684	96.3697649
Changed pre-cap volume from 24 to 19 ml	0	HEA01	1	6.2	2	0.601	0.051	1.01851942	7.194198256	5.145997823	0.019043581	0.091338757	7.982930634	326.8739694	332.4008316	329.6374005	0.091306282	0.183212238	62.59390425
Changed pre-cap volume from 24 to 19 ml	0	HEA02	2	6.2	2	0.601	0.051	0.939584759	6.75699844	5.339858021	0.038068284	0.105051474	7.146772751	249.5676712	256.180394	252.8740326	0.158479494	0.32912538	51.97308046
Changed pre-cap volume from 24 to 19 ml	0	HEA03	3	6.0	2	0.601	0.051	0.769584429	7.469287365	5.495932625	0.040089854	0.206553122	6.289747253	353.41964	327.9799848	340.6998124	0.176923935	0.867447002	66.84264011
Changed pre-cap volume from 24 to 19 ml	0	HEA04	4	6.1	2	0.601	0.051	0.798590019	7.444608678	5.59628679	0.012919686	0.061178613	6.401190186	423.2482334	412.9436476	418.0959405	0.03182243	0.154598261	68.9079405
Changed pre-cap volume from 24 to 19 ml	0	HEA05	5	6.1	2	0.601	0.051	0.888956939	7.237129902	5.127802044	0.038888575	0.07697355	7.202996841	259.1828986	271.1057208	265.1443097	0.11229506	0.342266139	56.59875154
Changed pre-cap volume from 24 to 19 ml	0	HEA06	6	6.4	2	0.601	0.051	1.26139646	7.420348933	4.593620122	0.00575063	0.069590673	10.01550187	417.0437091	426.6881377	421.8659234	0.016402443	0.194019551	69.56100614
Changed pre-cap volume from 24 to 19 ml	0	HEA07	7	6.3	2	0.601	0.051	1.006298014	6.617924715	4.876141805	0.032158327	0.11160881	7.4006045	298.5062364	292.3491661	295.4277012	0.105858177	0.513737351	59.31738914
Changed pre-cap volume from 24 to 19 ml	0	HEA08	8	6.1	2	0.601	0.051	0.774246439	8.228957485	5.650305752	0.043842308	0.065874372	6.941241028	335.7300304	343.5076211	339.6188257	0.138987182	0.261401087	63.50918136
Changed pre-cap volume from 24 to 19 ml	0	HEA09	9	6.0	2	0.601	0.051	0.968929912	7.305849178	5.573977683	0	0.362847013	8.047855804	244.3982656	238.9756165	241.686941	0	1.747936383	49.00893555
Changed pre-cap volume from 24 to 19 ml	0	HEA10	10	6.0	2	0.601	0.051	0.897929005	7.311514273	5.666242237	0	0.129820481	7.591220739	209.8703929	212.0640935	210.9672432	0	0.603987224	45.54296059
Changed pre-cap volume from 24 to 19 ml	1	CLD01	11	8.4	3	0.618	0.060	1.219890377	6.36686199	4.55599762	0.017600859	0.012020924	8.832873672	370.3806971	335.5762062	352.9784516	0.042660177	0.033862804	66.04971517
Changed pre-cap volume from 24 to 19 ml	1	CLD02	12	6.6	3	0.618	0.060	1.196313817	6.904713706	5.17861428	0.036277059	0.036169139	9.162204407	439.8759575	418.5772985	429.226628	0.063910625	0.08139619	67.30501146
Changed pre-cap volume from 24 to 19 ml	1	CLD03	13	8.1	3	0.618	0.060	1.536087105	7.092702637	5.719283919	0.026503493	0.035506041	12.61700906	328.41104	302.1721982	315.2916191	0.106687121	0.076828851	72.70539588
Changed pre-cap volume from 24 to 19 ml	1	CLD04	14	9.2	3	0.618	0.060	1.005670621	7.835313703	5.58006739	0.047362555	0.12648336	8.986744797	363.5377976	329.411377	346.4745873	0.135811061	0.38405085	66.66279503
Changed pre-cap volume from 24 to 19 ml	1	CLD05	15	8.4	3	0.618	0.060	1.243818863	6.531704009	5.386633053	0.029694611	0.03714728	8.698256653	574.4899905	579.9852846	577.2376375	0.051369281	0.054425747	85.86689344
Changed pre-cap volume from 24 to 19 ml	1	CLD06	16	8.2	3	0.618	0.060	1.452617017	6.493768027	4.31950929	0.037581696	0.031309084	10.49895794	361.4213595	400.0263735	380.7238665	0.127593556	0.023247706	71.27352879
Changed pre-cap volume from 24 to 19 ml	1	CLD07	17	6.9	3	0.618	0.060	1.025912006	6.848400605	4.981116875	0.076477079	0.028321159	8.1738564	307.5083205	292.8580928	300.1832066	0.321562854	0.102686809	53.11200353
Changed pre-cap volume from 24 to 19 ml	1	CLD08	18	8.5	3	0.618	0.060	1.009216259	6.495433745	5.190853928	0.028111224	0.02655377	7.416297348	379.1975761	359.7337507	369.4656634	0.070470462	0.084196839	71.48333256
Changed pre-cap volume from 24 to 19 ml	1	CLD09	19	7.3	3	0.618	0.060	1.077768353	7.379584853	5.078096011	0.03845304	0.067230894	9.429483017	295.775064	263.6988545	279.7369593	0.131344563	0.266691902	50.09515692
Changed pre-cap volume from 24 to 19 ml	1	CLD10	20	7.2	3	0.618	0.060	0.895635213	7.40505319	5.298182145	0.04318687	0.110954417	8.354226395	229.4418892	198.7932223	214.1175557	0.238934684	0.48683591	44.46248252
Changed pre-cap volume from 24 to 19 ml	2	CYF01	21	14.6	3	0.618	0.060	1.954029394	12.12217883	7.273668023	0.132928536	0.12882359	24.87609375	861.073695	848.6773406	854.8755178	0.170215727	0.11733926	152.3967468
Changed pre-cap volume from 24 to 19 ml	2	CYF02	22	8.5	3	0.618	0.060	1.498433985	8.58470494	5.881657908	0.124024223	-0.001864727	14.09361363	470.7314594	470.6675639	470.6995117	0.230474698	0.006489777	106.9819834
Changed pre-cap volume from 24 to 19 ml	2	CYF03	23	5.1	3	0.618	0.060	0.792049074	10.79921463	6.002511456	0.009476538	0.079682127	9.61950795	394.7847339	366.1892215	380.4869777	0.011859709	0.215317947	57.13168967
Changed pre-cap volume from 24 to 19 ml	2	CYF04	24	14.9	3	0.618	0.060	2.566135975	10.95159564	7.071988127	0.106125141	0.127304609	29.62028357	787.4081656	796.0198928	791.7140292	0.175141593	0.137750404	142.7865885
Changed pre-cap volume from 24 to 19 ml	2	CYF05	25	18.1	3	0.618	0.060	3.138519113	13.97001106	8.071212339	0.08019632	0.150278015	45.97714673	853.9451836	887.1016179	870.5234008	0.09262355	0.133370922	200.1414397
Changed pre-cap volume from 24 to 19 ml	2	CYF06	26	12.9	3	0.618	0.060	1.266740339	13.58571035	8.443483194	0.055200346	0.452903699	18.72656732	516.1446111	510.7867416	513.4656763	0.110721234	0.640934528	103.1375206
Changed pre-cap volume from 24 to 19 ml	2	CYF07	27	13.0	3	0.618	0.060	1.461690595	9.200160864	6.358653923	0.07135883	0.091867686	14.1857886	800.3335394	785.6854477	793.0094936	0.070449667	0.119972397	131.4591235
Changed pre-cap volume from 24 to 19 ml	2	CYF08	28	12.5	3	0.618	0.060	0.870618391	15.07131731	8.086611965	0.11761067	0.095932548	14.63836603	421.2486713	393.0923196	407.1704954	0.199435356	0.320822839	91.53561715
Changed pre-cap volume from 24 to 19 ml	2	CYF09	29	11.0	3	0.618	0.060	1.505587657	8.257078438	6.097260634	0.043125904	0.030963871	13.62075537	502.298006	471.3554467	486.8267264	0.118789557	-0.016493365	107.1228089
Changed pre-cap volume from 24 to 19 ml	2	CYF10	30	12.5	3	0.618	0.060	2.216086201	14.40834342	7.839034304	0.085899398	0.158830452	34.43113102	565.8166783	568.9419736	567.3793259	0.094415347	0.342812135	101.3697649
Changed post-cap volume from 9.5 to 7.5 ml	0	HEA01	1	6.2	2	0.601	0.051	1.020138868	7.115139775	5.09461516	0.019220177	0.091353574	7.982930634	326.8739694	332.4008316	329.6374005	0.092155351	0.183282151	57.59390425
Changed post-cap volume from 9.5 to 7.5 ml	0	HEA02	2	6.2	2	0.601	0.051	0.943760841	6.63809355	5.243886226	0.038664401	0.105085251	7.146772751	249.5676712	256.180394	252.8740326	0.160928531	0.329274331	46.97308046
Changed post-cap volume from 9.5 to 7.5 ml	0	HEA03	3	6.0	2	0.601	0.051	0.768712283	7.403611704	5.449721635	0.040366382	0.206843326	6.289747253	353.41964	327.9799848	340.6998124	0.178142116	0.868728576	61.84264011
Changed post-cap volume from 9.5 to 7.5 ml	0	HEA04	4	6.1	2	0.601	0.051	0.79590041	7.409457408	5.568649319	0.012975798	0.061237921	6.401190186	423.2482334	412.9436476	418.0959405	0.031952064	0.154750296	63.9079405
Changed post-cap volume from 9.5 to 7.5 ml	0	HEA05	5	6.1	2	0.601	0.051	0.893939241	7.106184126	5.025006286	0.03949659	0.077104434	7.202996841	259.1828986	271.1057208	265.1443097	0.114044725	0.342645918	51.59875154
Changed post-cap volume from 9.5 to 7.5 ml	0	HEA06	6	6.4	2	0.601	0.051	1.261819052	7.363180849	4.556063975	0.005799118	0.069604777	10.01550187	417.0437091	426.6881377	421.8659234	0.016523346	0.194066821	64.56100614
Changed post-cap volume from 9.5 to 7.5 ml	0	HEA07	7	6.3	2	0.601	0.051	1.013186215	6.495947539	4.780680998	0.032634886	0.111739484	7.4006045	298.5062364	292.3491661	295.4277012	0.107404796	0.514174004	54.31738914
Changed post-cap volume from 9.5 to 7.5 ml	0	HEA08	8	6.1	2	0.601	0.051	0.774575685	8.14799786	5.59820282	0.04429398	0.066082471	6.941241028	335.7300304	343.5076211	339.6188257	0.140009238	0.262242315	58.50918136
Changed post-cap volume from 9.5 to 7.5 ml	0	HEA09	9	6.0	2	0.601	0.051	0.975156043	7.154604487	5.458267675	0	0.362847013	8.047855804	244.3982656	238.9756165	241.686941	0	1.747936383	44.00893555
Changed post-cap volume from 9.5 to 7.5 ml	0	HEA10	10	6.0	2	0.601	0.051	0.89874497	7.184708629	5.56900502	0	0.129820481	7.591220739	209.8703929	212.0640935	210.9672432	0	0.603987224	40.54296059
Changed post-cap volume from 22 to 17 ml	1	CLD01	11	8.4	3	0.618	0.060	1.221658513	6.357647074	4.548622357	0.017612336	0.012108403	8.832873672	370.3806971	335.5762062	352.9784516	0.042688101	0.034074806	61.04971517
Changed post-cap volume from 22 to 17 ml	1	CLD02	12	6.6	3	0.618	0.060	1.191313817	6.933693114	5.200860331	0.0361264	0.036159617	9.162204407	439.8759575	418.5772985	429.226628	0.063645718	0.0813792	62.30501146
Changed post-cap volume from 22 to 17 ml	1	CLD03	13	8.1	3	0.618	0.060	1.536862371	7.089124744	5.715863051	0.026497645	0.035609573	12.61700906	328.41104	302.1721982	315.2916191	0.106662454	0.077245825	67.70539588
Changed post-cap volume from 22 to 17 ml	1	CLD04	14	9.2	3	0.618	0.060	1.006445807	7.829278774	5.574748913	0.047340228	0.126879488	8.986744797	363.5377976	329.411377	346.4745873	0.13574965	0.385185942	61.66279503
Changed post-cap volume from 22 to 17 ml	1	CLD05	15	8.4	3	0.618	0.060	1.238818863	6.558066637	5.408521537	0.029581779	0.037123118	8.698256653	574.4899905	579.9852846	577.2376375	0.051175281	0.05438321	80.86689344
Changed post-cap volume from 22 to 17 ml	1	CLD06	16	8.2	3	0.618	0.060	1.448078302	6.514121457	4.335003436	0.03748328	0.031299711	10.49895794	361.4213595	400.0263735	380.7238665	0.127257713	0.023216547	66.27352879
Changed post-cap volume from 22 to 17 ml	1	CLD07	17	6.9	3	0.618	0.060	1.026678115	6.843290314	4.976509649	0.076460442	0.028860679	8.1738564	307.5083205	292.8580928	300.1832066	0.321490068	0.104955907	48.11200353
Changed post-cap volume from 22 to 17 ml	1	CLD08	18	8.5	3	0.618	0.060	1.004216259	6.527774557	5.21704631	0.027973814	0.026557589	7.416297348	379.1975761	359.7337507	369.4656634	0.07012749	0.084206035	66.48333256
Changed post-cap volume from 22 to 17 ml	1	CLD09	19	7.3	3	0.618	0.060	1.072768353	7.413979906	5.10241731	0.038277238	0.067209407	9.429483017	295.775064	263.6988545	279.7369593	0.130746037	0.266617951	45.09515692
Changed post-cap volume from 22 to 17 ml	1	CLD10	20	7.2	3	0.618	0.060	0.906121952	7.319352963	5.232509974	0.043568988	0.111115577	8.354226395	229.4418892	198.7932223	214.1175557	0.241057057	0.487726693	39.46248252
Changed post-cap volume from 22 to 17 ml	2	CYF01	21	14.6	3	0.618	0.060	1.95479992	12.11740062	7.269976202	0.127652023	0.133693697	24.87609375	861.073695	848.6773406	854.8755178	0.163903519	0.123240026	147.3967468
Changed post-cap volume from 22 to 17 ml	2	CYF02	22	8.5	3	0.618	0.060	1.501015648	8.569939724	5.870587477	0.124166415	-0.001314765	14.09361363	470.7314594	470.6675639	470.6995117	0.230731127	0.007513902	101.9819834
Changed post-cap volume from 22 to 17 ml	2	CYF03	23	5.1	3	0.618	0.060	0.797056321	10.73137209	5.959318606	0	0.087356707	9.61950795	394.7847339	366.1892215	380.4869777	0	0.224922539	52.13168967
Changed post-cap volume from 22 to 17 ml	2	CYF04	24	14.9	3	0.618	0.060	2.561135975	10.97297599	7.086845781	0.105920893	0.127171947	29.62028357	787.4081656	796.0198928	791.7140292	0.174803486	0.137532086	137.7865885
Changed post-cap volume from 22 to 17 ml	2	CYF05	25	18.1	3	0.618	0.060	3.139292892	13.96656771	8.068573531	0.080182578	0.150685002	45.97714673	853.9451836	887.1016179	870.5234008	0.09260815	0.133840681	195.1414397
Changed post-cap volume from 22 to 17 ml	2	CYF06	26	12.9	3	0.618	0.060	1.271210762	13.53793394	8.409105885	0.055251879	0.453510409	18.72656732	516.1446111	510.7867416	513.4656763	0.110782801	0.642186195	98.1375206
Changed post-cap volume from 22 to 17 ml	2	CYF07	27	13.0	3	0.618	0.060	1.45905435	9.216783872	6.370460343	0.071234015	0.091640053	14.1857886	800.3335394	785.6854477	793.0094936	0.070320325	0.119753023	126.4591235
Changed post-cap volume from 22 to 17 ml	2	CYF08	28	12.5	3	0.618	0.060	0.865618391	15.15837251	8.140338795	0.116846085	0.095414804	14.63836603	421.2486713	393.0923196	407.1704954	0.19814719	0.319937811	86.53561715
Changed post-cap volume from 22 to 17 ml	2	CYF09	29	11.0	3	0.618	0.060	1.500939551	8.282648938	6.11672027	0.04300141	0.030932796	13.62075537	502.298006	471.3554467	486.8267264	0.118452122	-0.016582774	102.1228089
Changed post-cap volume from 22 to 17 ml	2	CYF10	30	12.5	3	0.618	0.060	2.212938493	14.428838	7.851760068	0.085791987	0.158658213	34.43113102	565.8166783	568.9419736	567.3793259	0.094283053	0.342629968	96.3697649
Changed pre-cap volume from 24 to 29 ml	0	HEA01	1	6.2	2	0.601	0.051	1.00851942	7.037475426	5.055729143	0.019390948	0.09128906	7.982930634	326.8739694	332.4008316	329.6374005	0.092987792	0.182966302	52.59390425
Changed pre-cap volume from 24 to 29 ml	0	HEA02	2	6.2	2	0.601	0.051	0.929584759	6.528477035	5.158279695	0.039385072	0.104980206	7.146772751	249.5676712	256.180394	252.8740326	0.163861581	0.328853971	41.97308046
Changed pre-cap volume from 24 to 29 ml	0	HEA03	3	6.0	2	0.601	0.051	0.759584429	7.317484456	5.394826045	0.040799027	0.206748119	6.289747253	353.41964	327.9799848	340.6998124	0.180045395	0.86831075	56.84264011
Changed pre-cap volume from 24 to 29 ml	0	HEA04	4	6.1	2	0.601	0.051	0.788590019	7.336118955	5.512116436	0.013113052	0.06111873	6.401190186	423.2482334	412.9436476	418.0959405	0.032263874	0.154475018	58.9079405
Changed pre-cap volume from 24 to 29 ml	0	HEA05	5	6.1	2	0.601	0.051	0.878956939	7.012285325	4.943424023	0.041989473	0.076447922	7.202996841	259.1828986	271.1057208	265.1443097	0.125044226	0.339606021	46.59875154
Changed pre-cap volume from 24 to 29 ml	0	HEA06	6	6.4	2	0.601	0.051	1.25139646	7.29585081	4.513641514	0.005874396	0.069583494	10.01550187	417.0437091	426.6881377	421.8659234	0.016701612	0.194020781	59.56100614
Changed pre-cap volume from 24 to 29 ml	0	HEA07	7	6.3	2	0.601	0.051	0.996298014	6.423383775	4.7217764	0.032936577	0.111737618	7.4006045	298.5062364	292.3491661	295.4277012	0.108390892	0.514169843	49.31738914
Changed pre-cap volume from 24 to 29 ml	0	HEA08	8	6.1	2	0.601	0.051	0.764246439	8.074935929	5.563461658	0.044902775	0.065875731	6.941241028	335.7300304	343.5076211	339.6188257	0.140922955	0.262035051	53.50918136
Changed pre-cap volume from 24 to 29 ml	0	HEA09	9	6.0	2	0.601	0.051	0.958929912	7.02747481	5.368158655	0	0.362847013	8.047855804	244.3982656	238.9756165	241.686941	0	1.747936383	39.00893555
Changed pre-cap volume from 24 to 29 ml	0	HEA10	10	6.0	2	0.601	0.051	0.887929005	6.988419909	5.421985078	0	0.129820481	7.591220739	209.8703929	212.0640935	210.9672432	0	0.603987224	35.54296059
Changed pre-cap volume from 24 to 29 ml	1	CLD01	11	8.4	3	0.618	0.060	1.209890377	6.20458995	4.459526906	0.041022453	0.006740065	8.832873672	370.3806971	335.5762062	352.9784516	0.114283819	0.017652023	56.04971517
Changed pre-cap volume from 24 to 29 ml	1	CLD02	12	6.6	3	0.618	0.060	1.186313817	6.777468402	5.085241161	0.035182364	0.036822066	9.162204407	439.8759575	418.5772985	429.226628	0.074634348	0.077369772	57.30501146
Changed pre-cap volume from 24 to 29 ml	1	CLD03	13	8.1	3	0.618	0.060	1.526087105	6.863965383	5.511397225	0.03131776	0.034692601	12.61700906	328.41104	302.1721982	315.2916191	0.128892911	0.073011068	62.70539588
Changed pre-cap volume from 24 to 29 ml	1	CLD04	14	9.2	3	0.618	0.060	0.995670621	7.64283352	5.439992173	0.048537553	0.126479267	8.986744797	363.5377976	329.411377	346.4745873	0.139179091	0.384039493	56.66279503
Changed pre-cap volume from 24 to 29 ml	1	CLD05	15	8.4	3	0.618	0.060	1.233818863	6.471174087	5.340827295	0.030016231	0.037067814	8.698256653	574.4899905	579.9852846	577.2376375	0.051905768	0.054300464	75.86689344
Changed pre-cap volume from 24 to 29 ml	1	CLD06	16	8.2	3	0.618	0.060	1.442617017	6.358553817	4.24562542	0.038802733	0.030994625	10.49895794	361.4213595	400.0263735	380.7238665	0.131709778	0.02219128	61.27352879
Changed pre-cap volume from 24 to 29 ml	1	CLD07	17	6.9	3	0.618	0.060	1.015912006	6.640197539	4.820343722	0.079104551	0.02837177	8.1738564	307.5083205	292.8580928	300.1832066	0.332694936	0.102882408	43.11200353
Changed pre-cap volume from 24 to 29 ml	1	CLD08	18	8.5	3	0.618	0.060	0.999216259	6.350274315	5.071074674	0.040495855	0.02370717	7.416297348	379.1975761	359.7337507	369.4656634	0.085103326	0.081078272	61.48333256
Changed pre-cap volume from 24 to 29 ml	1	CLD09	19	7.3	3	0.618	0.060	1.067768353	7.111545301	4.876722619	0.047266412	0.065190585	9.429483017	295.775064	263.6988545	279.7369593	0.160746598	0.259914396	40.09515692
Changed pre-cap volume from 24 to 29 ml	1	CLD10	20	7.2	3	0.618	0.060	0.885635213	7.014430208	5.032845566	0.044875983	0.111007384	8.354226395	229.4418892	198.7932223	214.1175557	0.243285071	0.487637534	34.46248252
Changed pre-cap volume from 24 to 29 ml	2	CYF01	21	14.6	3	0.618	0.060	1.944029394	12.03536007	7.230373242	0.128510408	0.132452268	24.87609375	861.073695	848.6773406	854.8755178	0.165001033	0.121649573	142.3967468
Changed pre-cap volume from 24 to 29 ml	2	CYF02	22	8.5	3	0.618	0.060	1.488433985	8.44082691	5.78263559	0.125802608	-0.001754913	14.09361363	470.7314594	470.6675639	470.6995117	0.233755072	0.006700491	96.98198337
Changed pre-cap volume from 24 to 29 ml	2	CYF03	23	5.1	3	0.618	0.060	0.782049074	10.60484339	5.917474064	0	0.087356707	9.61950795	394.7847339	366.1892215	380.4869777	0	0.224922539	47.13168967
Changed pre-cap volume from 24 to 29 ml	2	CYF04	24	14.9	3	0.618	0.060	2.556135975	10.84969025	7.013341749	0.107022252	0.127116234	29.62028357	787.4081656	796.0198928	791.7140292	0.176598138	0.13745378	132.7865885
Changed pre-cap volume from 24 to 29 ml	2	CYF05	25	18.1	3	0.618	0.060	3.128519113	13.84845199	8.007073873	0.080889003	0.150031329	45.97714673	853.9451836	887.1016179	870.5234008	0.093423098	0.133086306	190.1414397
Changed pre-cap volume from 24 to 29 ml	2	CYF06	26	12.9	3	0.618	0.060	1.256740339	13.39940066	8.35150132	0.055740741	0.452565682	18.72656732	516.1446111	510.7867416	513.4656763	0.111873729	0.64019891	93.1375206
Changed pre-cap volume from 24 to 29 ml	2	CYF07	27	13.0	3	0.618	0.060	1.451690595	9.139542994	6.317789095	0.071779715	0.091601458	14.1857886	800.3335394	785.6854477	793.0094936	0.070849323	0.119723365	121.4591235
Changed pre-cap volume from 24 to 29 ml	2	CYF08	28	12.5	3	0.618	0.060	0.860618391	14.81651584	7.994133505	0.119062545	0.095184126	14.63836603	421.2486713	393.0923196	407.1704954	0.201886693	0.319562585	81.53561715
Changed pre-cap volume from 24 to 29 ml	2	CYF09	29	11.0	3	0.618	0.060	1.495587657	8.118384317	5.994412245	0.044242049	0.030297772	13.62075537	502.298006	471.3554467	486.8267264	0.108371685	-0.00901068	97.12280889
Changed pre-cap volume from 24 to 29 ml	2	CYF10	30	12.5	3	0.618	0.060	2.206086201	14.19714742	7.706939776	0.077729178	0.163323879	34.43113102	565.8166783	568.9419736	567.3793259	0.068066876	0.35633458	91.3697649
Changed post-cap volume from 9.5 to 11.5 ml	0	HEA01	1	6.2	2	0.601	0.051	1.006899972	7.117321317	5.107658929	0.019209653	0.091273972	7.982930634	326.8739694	332.4008316	0.182895181	0.174572388	0.893445478	57.59390425
Changed post-cap volume from 9.5 to 11.5 ml	0	HEA02	2	6.2	2	0.601	0.051	0.925408677	6.648708731	5.255352332	0.038761679	0.104946033	7.146772751	249.5676712	256.180394	0.328702843	0.253757974	0.905296557	46.97308046
Changed post-cap volume from 9.5 to 11.5 ml	0	HEA03	3	6.0	2	0.601	0.051	0.760456576	7.384047207	5.441668104	0.040512919	0.206445359	6.289747253	353.41964	327.9799848	0.866973755	0	0.98232934	61.84264011
Changed post-cap volume from 9.5 to 11.5 ml	0	HEA04	4	6.1	2	0.601	0.051	0.791279628	7.371844259	5.540215809	0.013054854	0.061057672	6.401190186	423.2482334	412.9436476	0.154318395	0.207108355	0.898391564	63.9079405
Changed post-cap volume from 9.5 to 11.5 ml	0	HEA05	5	6.1	2	0.601	0.051	0.873974636	7.144940576	5.04755212	0.039442321	0.0768871	7.202996841	259.1828986	271.1057208	0.342021839	0.222520352	0.921167821	51.59875154
Changed post-cap volume from 9.5 to 11.5 ml	0	HEA06	6	6.4	2	0.601	0.051	1.250973868	7.35347245	4.551514824	0.005824305	0.069568961	10.01550187	417.0437091	426.6881377	0.193972073	0.260771652	1.068870294	64.56100614
Changed post-cap volume from 9.5 to 11.5 ml	0	HEA07	7	6.3	2	0.601	0.051	0.989409814	6.546937792	4.818489896	0.032446038	0.111600494	7.4006045	298.5062364	292.3491661	0.513711751	0.239720569	0.897184021	54.31738914
Changed post-cap volume from 9.5 to 11.5 ml	0	HEA08	8	6.1	2	0.601	0.051	0.763917192	8.156958754	5.616288757	0.044434033	0.065657972	6.941241028	335.7300304	343.5076211	0.261157058	0	0.957790162	58.50918136
Changed post-cap volume from 9.5 to 11.5 ml	0	HEA09	9	6.0	2	0.601	0.051	0.952703781	7.180464629	5.485280064	0	0.362847013	8.047855804	244.3982656	238.9756165	1.747936383	1.98991265	1.084628914	44.00893555
Changed post-cap volume from 9.5 to 11.5 ml	0	HEA10	10	6.0	2	0.601	0.051	0.887113041	7.116591062	5.52028651	0	0.129820481	7.591220739	209.8703929	212.0640935	0.603987224	1.157684224	0.907152947	40.54296059
Changed post-cap volume from 22 to 27 ml	1	CLD01	11	8.4	3	0.618	0.060	1.210526357	6.197526025	4.455579557	0.041072782	0.006543034	8.8282686	363.7434999	335.4015933	349.5725466	0.114485549	0.017114904	61.03042791
Changed post-cap volume from 22 to 27 ml	1	CLD02	12	6.6	3	0.618	0.060	1.192485863	6.737819792	5.055340368	0.032340101	0.038052282	9.156754852	432.0182088	418.3268916	425.1725502	0.063931827	0.081945739	62.269053
Changed post-cap volume from 22 to 27 ml	1	CLD03	13	8.1	3	0.618	0.060	1.537319895	7.184643013	5.49795336	0.031407802	0.034570456	13.28909464	326.7983	305.425177	316.1117385	0.129333092	0.072542286	68.54762256
Changed post-cap volume from 22 to 27 ml	1	CLD04	14	9.2	3	0.618	0.060	0.997106275	7.626507213	5.42953859	0.043912551	0.127575205	8.981438202	357.0448524	329.2170458	343.1309491	0.116999078	0.390229536	61.61988698
Changed post-cap volume from 22 to 27 ml	1	CLD05	15	8.4	3	0.618	0.060	1.239341439	6.438037603	5.313524771	0.030239126	0.037044189	8.692926788	564.2281523	579.6312919	571.9297221	0.052379318	0.054261328	80.81270304
Changed post-cap volume from 22 to 27 ml	1	CLD06	16	8.2	3	0.618	0.060	1.447487285	6.332755078	4.227062691	0.03891289	0.031010337	10.49258245	354.963034	399.7835496	377.3732918	0.13218752	0.022237825	66.22473918
Changed post-cap volume from 22 to 27 ml	1	CLD07	17	6.9	3	0.618	0.060	1.017357388	6.62624995	4.811059758	0.079330609	0.027813779	8.169264343	302.0051716	292.6928808	297.3490262	0.33384002	0.100591439	48.08553456
Changed post-cap volume from 22 to 27 ml	1	CLD08	18	8.5	3	0.618	0.060	1.006280279	6.302159629	5.03249952	0.040775199	0.023724128	7.412738953	372.3786329	359.5591563	365.9688946	0.085722699	0.081169891	66.45474943
Changed post-cap volume from 22 to 27 ml	1	CLD09	19	7.3	3	0.618	0.060	1.075633465	7.054376654	5.050634783	0.047825426	0.065166063	9.423923607	290.4906954	263.5433966	277.017046	0.162351766	0.260099353	45.05943103
Changed post-cap volume from 22 to 27 ml	1	CLD10	20	7.2	3	0.618	0.060	0.878804027	7.064515322	5.073197977	0.044687528	0.110850965	8.350324516	225.3184133	198.7007271	212.0095702	0.242386447	0.487029846	39.4364181
Changed post-cap volume from 22 to 27 ml	2	CYF01	21	14.6	3	0.618	0.060	1.945524823	12.0187182	7.22241735	0.12870038	0.131594583	24.8617146	845.6812508	848.1866002	846.9339255	0.165352738	0.120579375	147.3421813
Changed post-cap volume from 22 to 27 ml	2	CYF02	22	8.5	3	0.618	0.060	1.488624277	8.434155521	5.779397675	0.101913851	0.0043209	14.08528867	462.31646	470.3887596	466.3526098	0.213954012	0.011223212	101.9247766
Changed post-cap volume from 22 to 27 ml	2	CYF03	23	5.1	3	0.618	0.060	0.778523259	10.64578149	5.946805898	0	0.087365819	9.613988506	387.7238993	365.9790577	376.8514785	0	0.22506983	52.10786046
Changed post-cap volume from 22 to 27 ml	2	CYF04	24	14.9	3	0.618	0.060	2.562923365	10.81413281	6.989998212	0.107327693	0.127279108	29.60279364	773.3359594	795.5499361	784.4429478	0.177212816	0.137784559	137.716219
Changed post-cap volume from 22 to 27 ml	2	CYF05	25	18.1	3	0.618	0.060	3.155119586	14.30150373	7.99815955	0.081011962	0.149616421	47.87695453	839.3860844	887.9306466	863.6583655	0.093616711	0.132679002	195.1067879
Changed post-cap volume from 22 to 27 ml	2	CYF06	26	12.9	3	0.618	0.060	1.253927752	13.42099482	8.370533033	0.055774986	0.451970985	18.71595786	506.9119235	510.4953809	508.7036522	0.112051974	0.639348847	98.09006152
Changed post-cap volume from 22 to 27 ml	2	CYF07	27	13.0	3	0.618	0.060	1.455464818	9.109768614	6.297178623	0.071977061	0.091850799	14.17694772	786.0592208	785.1963301	785.6277754	0.071092127	0.120045092	126.3806292
Changed post-cap volume from 22 to 27 ml	2	CYF08	28	12.5	3	0.618	0.060	0.867616367	14.6877296	7.919344025	0.120129226	0.095764847	14.63031459	413.7154768	392.8757547	403.2956158	0.203818265	0.320707276	86.4976475
Changed post-cap volume from 22 to 27 ml	2	CYF09	29	11.0	3	0.618	0.060	1.516710664	8.52617428	5.965319167	0.044433077	0.030329532	14.46173945	477.9169156	469.2002596	473.5585876	0.108899666	-0.008944192	102.0590691
Changed post-cap volume from 22 to 27 ml	2	CYF10	30	12.5	3	0.618	0.060	2.212703413	14.14538561	7.678270833	0.077953304	0.163491136	34.41054303	555.6936248	568.6012574	562.1474411	0.06824854	0.35674027	96.30177218
Changed pre-cap volume from 24 to 19 ml and post-cap from 9.5 to 7.5 ml	0	HEA01	1	6.2	2	0.601	0.051	1.025138868	7.192616401	5.13924924	0.019049712	0.091377659	7.982930634	326.8739694	332.4008316	0.183401303	0.17550206	0.893445478	62.59390425
Changed pre-cap volume from 24 to 19 ml and post-cap from 9.5 to 7.5 ml	0	HEA02	2	6.2	2	0.601	0.051	0.948760841	6.750671481	5.333308706	0.038027201	0.105118953	7.146772751	249.5676712	256.180394	0.329402715	0.25658635	0.905296557	51.97308046
Changed pre-cap volume from 24 to 19 ml and post-cap from 9.5 to 7.5 ml	0	HEA03	3	6.0	2	0.601	0.051	0.773712283	7.478551631	5.499629897	0.040020322	0.206748892	6.289747253	353.41964	327.9799848	0.868310306	0	0.98232934	66.84264011
Changed pre-cap volume from 24 to 19 ml and post-cap from 9.5 to 7.5 ml	0	HEA04	4	6.1	2	0.601	0.051	0.80090041	7.463087938	5.610240399	0.012881356	0.061266471	6.401190186	423.2482334	412.9436476	0.15480908	0.207170669	0.898391564	68.9079405
Changed pre-cap volume from 24 to 19 ml and post-cap from 9.5 to 7.5 ml	0	HEA05	5	6.1	2	0.601	0.051	0.898939241	7.216835741	5.115657054	0.038919095	0.077080158	7.202996841	259.1828986	271.1057208	0.342572374	0.222227752	0.921167821	56.59875154
Changed pre-cap volume from 24 to 19 ml and post-cap from 9.5 to 7.5 ml	0	HEA06	6	6.4	2	0.601	0.051	1.266819052	7.42489771	4.595688746	0.005738675	0.069608223	10.01550187	417.0437091	426.6881377	0.194066147	0.260994546	1.068870294	69.56100614
Changed pre-cap volume from 24 to 19 ml and post-cap from 9.5 to 7.5 ml	0	HEA07	7	6.3	2	0.601	0.051	1.018186215	6.591725954	4.856628982	0.032252443	0.111677857	7.4006045	298.5062364	292.3491661	0.513967115	0.238749302	0.897184021	59.31738914
Changed pre-cap volume from 24 to 19 ml and post-cap from 9.5 to 7.5 ml	0	HEA08	8	6.1	2	0.601	0.051	0.779575685	8.224013585	5.641074242	0.04377792	0.066081238	6.941241028	335.7300304	343.5076211	0.261937394	0	0.957790162	63.50918136
Changed pre-cap volume from 24 to 19 ml and post-cap from 9.5 to 7.5 ml	0	HEA09	9	6.0	2	0.601	0.051	0.980156043	7.291548986	5.559486628	0	0.362847013	8.047855804	244.3982656	238.9756165	1.747936383	1.987156206	1.084628914	49.00893555
Changed pre-cap volume from 24 to 19 ml and post-cap from 9.5 to 7.5 ml	0	HEA10	10	6.0	2	0.601	0.051	0.90374497	7.344130215	5.689499476	0	0.129820481	7.591220739	209.8703929	212.0640935	0.603987224	1.156894426	0.907152947	45.54296059
Changed pre-cap volume from 24 to 19 ml and post-cap from 22 to 17 ml	1	CLD01	11	8.4	3	0.618	0.060	1.226658513	6.437711545	4.596209269	0.017472836	0.01209336	8.832873672	370.3806971	335.5762062	352.9784516	0.042394398	0.034028009	66.04971517
Changed pre-cap volume from 24 to 19 ml and post-cap from 22 to 17 ml	1	CLD02	12	6.6	3	0.618	0.060	1.196313817	6.996662824	5.247052343	0.0358319	0.036182416	9.162204407	439.8759575	418.5772985	429.226628	0.063125157	0.081420091	67.30501146
Changed pre-cap volume from 24 to 19 ml and post-cap from 22 to 17 ml	1	CLD03	13	8.1	3	0.618	0.060	1.541862371	7.202334833	5.818730332	0.025996449	0.03565239	12.61700906	328.41104	302.1721982	315.2916191	0.104682949	0.077410783	72.70539588
Changed pre-cap volume from 24 to 19 ml and post-cap from 22 to 17 ml	1	CLD04	14	9.2	3	0.618	0.060	1.011445807	7.924047674	5.643668777	0.046782154	0.126879629	8.986744797	363.5377976	329.411377	346.4745873	0.134149583	0.385186276	66.66279503
Changed pre-cap volume from 24 to 19 ml and post-cap from 22 to 17 ml	1	CLD05	15	8.4	3	0.618	0.060	1.243818863	6.5879823	5.431150454	0.029426339	0.037162272	8.698256653	574.4899905	579.9852846	577.2376375	0.050915861	0.054445049	85.86689344
Changed pre-cap volume from 24 to 19 ml and post-cap from 22 to 17 ml	1	CLD06	16	8.2	3	0.618	0.060	1.453078302	6.581171796	4.371599081	0.036908231	0.031448444	10.49895794	361.4213595	400.0263735	380.7238665	0.125318578	0.023716374	71.27352879
Changed pre-cap volume from 24 to 19 ml and post-cap from 22 to 17 ml	1	CLD07	17	6.9	3	0.618	0.060	1.031678115	6.945825734	5.055653845	0.075225639	0.028835964	8.1738564	307.5083205	292.8580928	300.1832066	0.316260451	0.104859842	53.11200353
Changed pre-cap volume from 24 to 19 ml and post-cap from 22 to 17 ml	1	CLD08	18	8.5	3	0.618	0.060	1.009216259	6.599474875	5.276203081	0.027601546	0.026561805	7.416297348	379.1975761	359.7337507	369.4656634	0.069181397	0.084219891	71.48333256
Changed pre-cap volume from 24 to 19 ml and post-cap from 22 to 17 ml	1	CLD09	19	7.3	3	0.618	0.060	1.077768353	7.546596623	5.202028204	0.037584431	0.067230565	9.429483017	295.775064	263.6988545	279.7369593	0.128443812	0.266671657	50.09515692
Changed pre-cap volume from 24 to 19 ml and post-cap from 22 to 17 ml	1	CLD10	20	7.2	3	0.618	0.060	0.911121952	7.509671322	5.361657989	0.042422625	0.111127617	8.354226395	229.4418892	198.7932223	214.1175557	0.234693009	0.487795559	44.46248252
Changed pre-cap volume from 24 to 19 ml and post-cap from 22 to 17 ml	2	CYF01	21	14.6	3	0.618	0.060	1.95979992	12.16047287	7.291442543	0.132478693	0.129913427	24.87609375	861.073695	848.6773406	854.8755178	0.169641347	0.118733557	152.3967468
Changed pre-cap volume from 24 to 19 ml and post-cap from 22 to 17 ml	2	CYF02	22	8.5	3	0.618	0.060	1.506015648	8.641087924	5.919529618	0.12330218	-0.001368689	14.09361363	470.7314594	470.6675639	470.6995117	0.229136682	0.007410534	106.9819834
Changed pre-cap volume from 24 to 19 ml and post-cap from 22 to 17 ml	2	CYF03	23	5.1	3	0.618	0.060	0.802056321	10.82655635	6.000952009	0.009477316	0.0798297	9.61950795	394.7847339	366.1892215	380.4869777	0.012076745	0.215331032	57.13168967
Changed pre-cap volume from 24 to 19 ml and post-cap from 22 to 17 ml	2	CYF04	24	14.9	3	0.618	0.060	2.566135975	11.02368847	7.116014867	0.105481693	0.127266494	29.62028357	787.4081656	796.0198928	791.7140292	0.174090293	0.137681121	142.7865885
Changed pre-cap volume from 24 to 19 ml and post-cap from 22 to 17 ml	2	CYF05	25	18.1	3	0.618	0.060	3.144292892	14.02704781	8.100465879	0.079842548	0.150804281	45.97714673	853.9451836	887.1016179	870.5234008	0.092215632	0.133978317	200.1414397
Changed pre-cap volume from 24 to 19 ml and post-cap from 22 to 17 ml	2	CYF06	26	12.9	3	0.618	0.060	1.276210762	13.62985475	8.454466674	0.054989483	0.453668293	18.72656732	516.1446111	510.7867416	513.4656763	0.110225129	0.642529008	103.1375206
Changed pre-cap volume from 24 to 19 ml and post-cap from 22 to 17 ml	2	CYF07	27	13.0	3	0.618	0.060	1.46405435	9.246780081	6.390668146	0.071027998	0.091773154	14.1857886	800.3335394	785.6854477	793.0094936	0.070124649	0.119877667	131.4591235
Changed pre-cap volume from 24 to 19 ml and post-cap from 22 to 17 ml	2	CYF08	28	12.5	3	0.618	0.060	0.870618391	15.28380995	8.185613059	0.116156237	0.095790131	14.63836603	421.2486713	393.0923196	407.1704954	0.196982063	0.32057029	91.53561715
Changed pre-cap volume from 24 to 19 ml and post-cap from 22 to 17 ml	2	CYF09	29	11.0	3	0.618	0.060	1.505939551	8.351434405	6.16771279	0.042527733	0.031211593	13.62075537	502.298006	471.3554467	486.8267264	0.117149669	-0.015816431	107.1228089
Changed pre-cap volume from 24 to 19 ml and post-cap from 22 to 17 ml	2	CYF10	30	12.5	3	0.618	0.060	2.217938493	14.5338255	7.917364183	0.084970972	0.158848664	34.43113102	565.8166783	568.9419736	567.3793259	0.093564682	0.342746443	101.3697649
Changed pre-cap volume from 24 to 29 ml and post-cap from 9.5 to 11.5 ml	0	HEA01	1	6.2	2	0.601	0.051	1.001899972	7.038058521	5.062015068	0.019386615	0.091248331	7.982930634	326.8739694	332.4008316	0.182768257	0.17455958	0.893445478	52.59390425
Changed pre-cap volume from 24 to 29 ml and post-cap from 9.5 to 11.5 ml	0	HEA02	2	6.2	2	0.601	0.051	0.920408677	6.532720628	5.163159238	0.039442	0.10490836	7.146772751	249.5676712	256.180394	0.32855942	0.254485381	0.905296557	41.97308046
Changed pre-cap volume from 24 to 29 ml and post-cap from 9.5 to 11.5 ml	0	HEA03	3	6.0	2	0.601	0.051	0.755456576	7.307166859	5.390457941	0.040876255	0.206546042	6.289747253	353.41964	327.9799848	0.867419772	0	0.98232934	56.84264011
Changed pre-cap volume from 24 to 29 ml and post-cap from 9.5 to 11.5 ml	0	HEA04	4	6.1	2	0.601	0.051	0.786279628	7.316977291	5.49762999	0.013153828	0.061026266	6.401190186	423.2482334	412.9436476	0.154253791	0.207184589	0.898391564	58.9079405
Changed pre-cap volume from 24 to 29 ml and post-cap from 9.5 to 11.5 ml	0	HEA05	5	6.1	2	0.601	0.051	0.868974636	7.030696393	4.95377744	0.040050549	0.076913837	7.202996841	259.1828986	271.1057208	0.342102846	0.224601795	0.921167821	46.59875154
Changed pre-cap volume from 24 to 29 ml and post-cap from 9.5 to 11.5 ml	0	HEA06	6	6.4	2	0.601	0.051	1.245973868	7.290684105	4.511155765	0.005887657	0.069565223	10.01550187	417.0437091	426.6881377	0.193972628	0.260730431	1.068870294	59.56100614
Changed pre-cap volume from 24 to 29 ml and post-cap from 9.5 to 11.5 ml	0	HEA07	7	6.3	2	0.601	0.051	0.984409814	6.448132081	4.740035016	0.032841837	0.111667826	7.4006045	298.5062364	292.3491661	0.513937871	0.241937578	0.897184021	49.31738914
Changed pre-cap volume from 24 to 29 ml and post-cap from 9.5 to 11.5 ml	0	HEA08	8	6.1	2	0.601	0.051	0.758917192	8.078932841	5.572305191	0.044980111	0.065657451	6.941241028	335.7300304	343.5076211	0.261484873	0	0.957790162	53.50918136
Changed pre-cap volume from 24 to 29 ml and post-cap from 9.5 to 11.5 ml	0	HEA09	9	6.0	2	0.601	0.051	0.947703781	7.03896717	5.380627795	0	0.362847013	8.047855804	244.3982656	238.9756165	1.747936383	1.960528234	1.084628914	39.00893555
Changed pre-cap volume from 24 to 29 ml and post-cap from 9.5 to 11.5 ml	0	HEA10	10	6.0	2	0.601	0.051	0.882113041	6.952873898	5.396488954	0	0.129820481	7.591220739	209.8703929	212.0640935	0.603987224	1.157627864	0.907152947	35.54296059
Changed pre-cap volume from 24 to 29 ml and post-cap from 22 to 27 ml	1	CLD01	11	8.4	3	0.618	0.060	1.20312224	6.131441532	4.417933367	0.041382793	0.00655709	8.832873672	370.3806971	335.5762062	352.9784516	0.115245691	0.017152021	56.04971517
Changed pre-cap volume from 24 to 29 ml and post-cap from 22 to 27 ml	1	CLD02	12	6.6	3	0.618	0.060	1.186313817	6.684744201	5.016212575	0.035636654	0.036808281	9.162204407	439.8759575	418.5772985	429.226628	0.07559897	0.077340161	57.30501146
Changed pre-cap volume from 24 to 29 ml and post-cap from 22 to 27 ml	1	CLD03	13	8.1	3	0.618	0.060	1.52031184	6.751910231	5.409684243	0.031981598	0.034507658	12.61700906	328.41104	302.1721982	315.2916191	0.131573903	0.072259829	62.70539588
Changed pre-cap volume from 24 to 29 ml and post-cap from 22 to 27 ml	1	CLD04	14	9.2	3	0.618	0.060	0.989895434	7.551044824	5.374059956	0.044381645	0.127538763	8.986744797	363.5377976	329.411377	346.4745873	0.118184403	0.38989025	56.66279503
Changed pre-cap volume from 24 to 29 ml and post-cap from 22 to 27 ml	1	CLD05	15	8.4	3	0.618	0.060	1.233818863	6.414439665	5.295946626	0.030297539	0.037051951	8.698256653	574.4899905	579.9852846	577.2376375	0.052380668	0.054280052	75.86689344
Changed pre-cap volume from 24 to 29 ml and post-cap from 22 to 27 ml	1	CLD06	16	8.2	3	0.618	0.060	1.442155732	6.270444822	4.193099752	0.039553484	0.03083796	10.49895794	361.4213595	400.0263735	380.7238665	0.134244158	0.021664774	61.27352879
Changed pre-cap volume from 24 to 29 ml and post-cap from 22 to 27 ml	1	CLD07	17	6.9	3	0.618	0.060	1.010145896	6.539507238	4.743198516	0.051358595	0.033860765	8.1738564	307.5083205	292.8580928	300.1832066	0.22396196	0.124317886	43.11200353
Changed pre-cap volume from 24 to 29 ml and post-cap from 22 to 27 ml	1	CLD08	18	8.5	3	0.618	0.060	0.999216259	6.245191958	4.984859831	0.041260789	0.023700998	7.416297348	379.1975761	359.7337507	369.4656634	0.086727312	0.081061347	61.48333256
Changed pre-cap volume from 24 to 29 ml and post-cap from 22 to 27 ml	1	CLD09	19	7.3	3	0.618	0.060	1.067768353	6.942969412	4.751597578	0.048596107	0.065149498	9.429483017	295.775064	263.6988545	279.7369593	0.164800529	0.259899364	40.09515692
Changed pre-cap volume from 24 to 29 ml and post-cap from 22 to 27 ml	1	CLD10	20	7.2	3	0.618	0.060	0.870148475	6.897933592	4.961202807	0.036736858	0.111758182	8.354226395	229.4418892	198.7932223	214.1175557	0.206802361	0.490913501	34.46248252
Changed pre-cap volume from 24 to 29 ml and post-cap from 22 to 27 ml	2	CYF01	21	14.6	3	0.618	0.060	1.938258869	11.99638197	7.212236758	0.128963488	0.131358417	24.87609375	861.073695	848.6773406	854.8755178	0.16558142	0.120246151	142.3967468
Changed pre-cap volume from 24 to 29 ml and post-cap from 22 to 27 ml	2	CYF02	22	8.5	3	0.618	0.060	1.480852321	8.382749214	5.743546924	0.102447306	0.004356402	14.09361363	470.7314594	470.6675639	470.6995117	0.214973403	0.011294569	96.98198337
Changed pre-cap volume from 24 to 29 ml and post-cap from 22 to 27 ml	2	CYF03	23	5.1	3	0.618	0.060	0.772041827	10.57391926	5.917855701	0	0.087356707	9.61950795	394.7847339	366.1892215	380.4869777	0	0.224922539	47.13168967
Changed pre-cap volume from 24 to 29 ml and post-cap from 22 to 27 ml	2	CYF04	24	14.9	3	0.618	0.060	2.556135975	10.77731538	6.969129627	0.107687116	0.127156034	29.62028357	787.4081656	796.0198928	791.7140292	0.177683994	0.137526093	132.7865885
Changed pre-cap volume from 24 to 29 ml and post-cap from 22 to 27 ml	2	CYF05	25	18.1	3	0.618	0.060	3.122745334	13.79079692	7.977455278	0.08125604	0.149485396	45.97714673	853.9451836	887.1016179	870.5234008	0.093846275	0.132456242	190.1414397
Changed pre-cap volume from 24 to 29 ml and post-cap from 22 to 27 ml	2	CYF06	26	12.9	3	0.618	0.060	1.247269915	13.35281732	8.339446726	0.055973729	0.451741141	18.72656732	516.1446111	510.7867416	513.4656763	0.112427083	0.638471007	93.1375206
Changed pre-cap volume from 24 to 29 ml and post-cap from 22 to 27 ml	2	CYF07	27	13.0	3	0.618	0.060	1.449326839	9.092351187	6.28535813	0.072121211	0.091697303	14.1857886	800.3335394	785.6854477	793.0094936	0.071184494	0.119819609	121.4591235
Changed pre-cap volume from 24 to 29 ml and post-cap from 22 to 27 ml	2	CYF08	28	12.5	3	0.618	0.060	0.860618391	14.60155414	7.893808101	0.120610881	0.095339993	14.63836603	421.2486713	393.0923196	407.1704954	0.204497449	0.319838907	81.53561715
Changed pre-cap volume from 24 to 29 ml and post-cap from 22 to 27 ml	2	CYF09	29	11.0	3	0.618	0.060	1.495235762	8.023320253	5.923413458	0.044897246	0.030022809	13.62075537	502.298006	471.3554467	486.8267264	0.109986456	-0.009690974	97.12280889
Changed pre-cap volume from 24 to 29 ml and post-cap from 22 to 27 ml	2	CYF10	30	12.5	3	0.618	0.060	2.204233909	14.07070769	7.627910449	0.078522275	0.163348022	34.43113102	565.8166783	568.9419736	567.3793259	0.068615811	0.356426895	91.3697649
O2_delay_minus100	0	HEA01	1	6.2	2	0.5	0.051	0.770398658	9.361946001	6.493947465	0.035038748	0.087914991	7.982930634	326.8739694	332.4008316	329.6374005	0.167066381	0.153688861	57.59390425
O2_delay_minus100	0	HEA02	2	6.2	2	0.5	0.051	0.685907635	9.051907912	7.002473393	0.036537295	0.196632359	7.146772751	249.5676712	256.180394	252.8740326	0.160024957	0.621179039	46.97308046
O2_delay_minus100	0	HEA03	3	6.0	2	0.5	0.051	0.449594651	12.57409811	8.861659887	0.080231983	0.398723476	6.289747253	353.41964	327.9799848	340.6998124	0.303876529	1.69873276	61.84264011
O2_delay_minus100	0	HEA04	4	6.1	2	0.5	0.051	0.669306282	8.76308851	6.53165486	0.019849152	0.062696383	6.401190186	423.2482334	412.9436476	418.0959405	0.051477686	0.156776567	63.9079405
O2_delay_minus100	0	HEA05	5	6.1	2	0.5	0.051	0.599865415	9.910858312	7.181126323	0.028522391	0.201968998	6.816181137	258.6173994	270.4567277	264.5370636	0.072350617	0.873305247	51.13995332
O2_delay_minus100	0	HEA06	6	6.4	2	0.5	0.051	1.004959682	9.199375894	5.534901881	0.000498163	0.067697708	10.01550187	417.0437091	426.6881377	421.8659234	0	0.189540341	64.56100614
O2_delay_minus100	0	HEA07	7	6.3	2	0.5	0.051	0.747694059	8.732989675	5.365186401	0	0.180378732	7.4006045	298.5062364	292.3491661	295.4277012	0	0.811327673	54.31738914
O2_delay_minus100	0	HEA08	8	6.1	2	0.5	0.051	0.554605989	10.20602536	7.531199207	0	0.133786556	6.263322784	341.2305954	347.0620514	344.1463234	0	0.506188554	58.80646569
O2_delay_minus100	0	HEA09	9	6.0	2	0.5	0.051	0.563252154	11.5035048	8.387827255	0.11219534	0.878298829	7.551373856	242.0211862	236.7016413	239.3614137	0.679907723	4.175715549	43.77336122
O2_delay_minus100	0	HEA10	10	6.0	2	0.5	0.051	0.577552751	11.05564943	8.262617168	0	0.243158329	7.591220739	209.8703929	212.0640935	210.9672432	0	1.131289325	40.54296059
O2_delay_minus100	1	CLD01	11	8.4	3	0.5	0.060	0.773399817	9.874418777	6.788008687	0.026250214	0.01671904	8.832873672	370.3806971	335.5762062	352.9784516	0.082901892	0.042023493	61.04971517
O2_delay_minus100	1	CLD02	12	6.6	3	0.5	0.060	0.859202817	9.48577477	6.386183231	0.031880671	0.053569378	9.162204407	439.8759575	418.5772985	429.226628	0.07060171	0.111257514	62.30501146
O2_delay_minus100	1	CLD03	13	8.1	3	0.5	0.060	0.635446634	16.81495896	13.04083782	0	0.134944155	12.61700906	328.41104	302.1721982	315.2916191	0	0.324124624	67.70539588
O2_delay_minus100	1	CLD04	14	9.2	3	0.5	0.060	0.618100164	12.52991869	8.451524714	0.028628747	0.147690186	8.986744797	363.5377976	329.411377	346.4745873	0.08185038	0.447440522	61.66279503
O2_delay_minus100	1	CLD05	15	8.4	3	0.5	0.060	0.985850344	8.169857327	6.645362767	0.011287335	0.074634753	8.698256653	574.4899905	579.9852846	577.2376375	0.046305247	0.095099499	80.86689344
O2_delay_minus100	1	CLD06	16	8.2	3	0.5	0.060	1.279446241	7.271081535	4.727031875	0.099593553	0.016912076	10.49895794	361.4213595	400.0263735	380.7238665	0.285159577	-0.02397964	66.27352879
O2_delay_minus100	1	CLD07	17	6.9	3	0.5	0.060	0.623863629	11.03743844	7.802798791	0.018236711	0.084977054	8.1738564	307.5083205	292.8580928	300.1832066	0.051271758	0.331483547	48.11200353
O2_delay_minus100	1	CLD08	18	8.5	3	0.5	0.060	0.408189579	15.80220975	10.87505637	0.015222275	0.065499992	7.416297348	379.1975761	359.7337507	369.4656634	0	0.222711241	66.48333256
O2_delay_minus100	1	CLD09	19	7.3	3	0.5	0.060	0.60338771	12.88306489	8.398935737	0	0.180149921	9.429483017	295.775064	263.6988545	279.7369593	0	0.700810762	45.09515692
O2_delay_minus100	1	CLD10	20	7.2	3	0.5	0.060	0.215037742	29.86557768	16.40576156	0.155819125	0.426947369	8.354226395	229.4418892	198.7932223	214.1175557	0.895858822	1.858607478	39.46248252
O2_delay_minus100	2	CYF01	21	14.6	3	0.5	0.060	1.05910003	19.58795423	11.4075243	0.13639025	0.14147409	21.89560291	876.2630841	865.9110085	871.0870463	0.119361016	0.182940424	148.7744042
O2_delay_minus100	2	CYF02	22	8.5	3	0.5	0.060	0.486234109	24.04322491	16.44415519	0.0134346	0.035422579	12.97863603	468.8623299	469.7871211	469.3247255	0.022766155	0.082133483	102.1218062
O2_delay_minus100	2	CYF03	23	5.1	3	0.5	0.060	0.5026448	12.95561859	7.713538097	0.045075056	0.050975496	7.38607431	412.6942124	378.16442	395.4293162	0.239608592	-0.006028914	54.22170465
O2_delay_minus100	2	CYF04	24	14.9	3	0.5	0.060	1.729971364	15.41724823	10.0232268	0.102922314	0.144546575	28.28139795	791.8097105	800.5482046	796.1789576	0.121952053	0.191145117	137.8618642
O2_delay_minus100	2	CYF05	25	18.1	3	0.5	0.060	1.766264066	20.82830186	12.87328802	0.076711864	0.187689774	38.81228113	851.7676975	880.3102364	866.038967	0.099928031	0.158236301	195.5499287
O2_delay_minus100	2	CYF06	26	12.9	3	0.5	0.060	0.734658638	19.41123528	11.43113881	0.137514613	0.524343636	15.68663167	508.3194441	502.1467442	505.2330942	0.178154905	0.796331471	99.91899976
O2_delay_minus100	2	CYF07	27	13.0	3	0.5	0.060	1.132991791	11.18584451	7.927532874	0.0965064	0.090225855	13.45547	797.5437853	783.3425341	790.4431597	0.096457636	0.123634318	126.1813287
O2_delay_minus100	2	CYF08	28	12.5	3	0.5	0.060	0.278258558	44.09686774	18.8238953	0.04735708	0.357884473	13.88033081	423.1776247	395.6315143	409.4045695	0.057085974	1.036582356	86.82035923
O2_delay_minus100	2	CYF09	29	11.0	3	0.5	0.060	1.048791996	11.71514983	8.333038489	0.030492041	0.049331966	13.62075537	502.298006	471.3554467	486.8267264	0.095203579	0.000900465	102.1228089
O2_delay_minus100	2	CYF10	30	12.5	3	0.5	0.060	1.299592562	18.95131313	11.39873658	0.101850455	0.149707155	26.83698559	560.6579531	561.6903283	561.1741407	0.213848603	0.277390123	94.8769576
O2_delay_plus100	0	HEA01	1	6.2	2	0.7	0.051	1.171955254	6.154186016	4.474624298	0	0.089804758	7.982930634	326.8739694	332.4008316	329.6374005	0	0.203094036	57.59390425
O2_delay_plus100	0	HEA02	2	6.2	2	0.7	0.051	1.120840794	5.539388629	4.407565609	0.001558293	0.058775448	7.146772751	249.5676712	256.180394	252.8740326	0.028682863	0.183881873	46.97308046
O2_delay_plus100	0	HEA03	3	6.0	2	0.7	0.051	0.973897771	5.804764546	4.335255489	0.015168073	0.100846523	6.289747253	353.41964	327.9799848	340.6998124	0.060882233	0.426038269	61.84264011
O2_delay_plus100	0	HEA04	4	6.1	2	0.7	0.051	0.90768116	6.989049558	4.931926392	0.016900929	0.054482082	6.913328613	439.6215628	420.0937339	429.8576483	0.039738562	0.139050659	64.36308384
O2_delay_plus100	0	HEA05	5	6.1	2	0.7	0.051	1.126247066	5.592464597	3.987717064	0.01068646	0.042972977	7.202996841	259.1828986	271.1057208	265.1443097	0.024330671	0.187567491	51.59875154
O2_delay_plus100	0	HEA06	6	6.4	2	0.7	0.051	1.44807835	6.384324352	3.991013708	0.006809333	0.06979039	10.01550187	417.0437091	426.6881377	421.8659234	0.023321524	0.19323213	64.56100614
O2_delay_plus100	0	HEA07	7	6.3	2	0.7	0.051	1.2097826	5.39733709	4.003635172	0.027594695	0.084689632	7.4006045	298.5062364	292.3491661	295.4277012	0.068686774	0.39495668	54.31738914
O2_delay_plus100	0	HEA08	8	6.1	2	0.7	0.051	0.929119345	6.367938709	4.672467216	0.017337515	0.060507147	6.553075043	336.8960586	342.8307175	339.8633881	0.042680346	0.237418406	58.67979512
O2_delay_plus100	0	HEA09	9	6.0	2	0.7	0.051	1.288775816	5.360789454	4.147890821	0	0.080372171	8.047855804	244.3982656	238.9756165	241.686941	0	0.387175414	44.00893555
O2_delay_plus100	0	HEA10	10	6.0	2	0.7	0.051	1.160298355	5.64564705	4.316859444	0	0.075668178	7.790134985	211.5087157	213.3130322	212.410874	0	0.352044705	40.65587492
O2_delay_plus100	1	CLD01	11	8.4	3	0.7	0.060	1.462186419	5.222913831	3.79160844	0.040502923	0.010139872	8.832873672	370.3806971	335.5762062	352.9784516	0.116703935	0.026082008	61.04971517
O2_delay_plus100	1	CLD02	12	6.6	3	0.7	0.060	1.38882984	5.868396669	4.436407028	0.03113947	0.033493659	9.162204407	439.8759575	418.5772985	429.226628	0.066476094	0.070235777	62.30501146
O2_delay_plus100	1	CLD03	13	8.1	3	0.7	0.060	2.097017347	5.375051732	4.150312719	0.013805088	0.013695051	13.29557672	332.771395	305.5721097	319.1717523	0.030144389	0.033420998	68.6495519
O2_delay_plus100	1	CLD04	14	9.2	3	0.7	0.060	1.268398955	7.056970192	4.502179892	0.028556	0.121871896	10.37705362	360.8022757	328.8947097	344.8484927	0.071023954	0.371879395	61.18816489
O2_delay_plus100	1	CLD05	15	8.4	3	0.7	0.060	1.377209512	5.848243557	4.85325472	0.022193892	0.027891822	8.698256653	574.4899905	579.9852846	577.2376375	0.042093569	0.038990851	80.86689344
O2_delay_plus100	1	CLD06	16	8.2	3	0.7	0.060	1.544901212	6.02171703	4.049396797	0.001941476	0.034976543	10.49895794	361.4213595	400.0263735	380.7238665	0.020433653	0.04882645	66.27352879
O2_delay_plus100	1	CLD07	17	6.9	3	0.7	0.060	1.250787189	5.5052182	4.174659471	0.068479015	0.0145823	8.1738564	307.5083205	292.8580928	300.1832066	0.294535252	0.049968346	48.11200353
O2_delay_plus100	1	CLD08	18	8.5	3	0.7	0.060	1.286419518	5.014147609	3.752462017	0.027016929	-0.006042789	7.416297348	379.1975761	359.7337507	369.4656634	0.049044821	-0.010969696	66.48333256
O2_delay_plus100	1	CLD09	19	7.3	3	0.7	0.060	1.351906066	5.750017117	4.156441541	0.042824666	0.038994949	9.429483017	295.775064	263.6988545	279.7369593	0.131064054	0.159975281	45.09515692
O2_delay_plus100	1	CLD10	20	7.2	3	0.7	0.060	1.303237719	4.927900952	3.582528909	0	0.032625496	8.354226395	229.4418892	198.7932223	214.1175557	0	0.144645093	39.46248252
O2_delay_plus100	2	CYF01	21	14.6	3	0.7	0.060	2.454620942	10.13720576	5.962431716	0.108611712	0.104169665	26.30899756	853.9664862	840.2275298	847.097008	0.130782693	0.102567163	146.767829
O2_delay_plus100	2	CYF02	22	8.5	3	0.7	0.060	1.976686509	6.431780444	4.461237347	0.088791727	0.000848009	14.09361363	470.7314594	470.6675639	470.6995117	0.190105985	0.002315523	101.9819834
O2_delay_plus100	2	CYF03	23	5.1	3	0.7	0.060	0.935318154	9.737655717	5.151834297	0.033915478	0.05104344	10.44180617	390.5473953	357.0596988	373.803547	0.048163787	0.159992796	51.43895513
O2_delay_plus100	2	CYF04	24	14.9	3	0.7	0.060	3.040624158	9.619990599	6.053538181	0.098424453	0.103022058	31.04477582	778.2107142	787.8422167	783.0264654	0.140085363	0.123222527	137.5826541
O2_delay_plus100	2	CYF05	25	18.1	3	0.7	0.060	3.888370178	11.90008713	6.90651675	0.083818095	0.115625142	48.80194391	856.5411066	887.2762869	871.9086968	0.086629818	0.106830774	195.1831476
O2_delay_plus100	2	CYF06	26	12.9	3	0.7	0.060	1.585392169	10.73839499	7.187003226	0.041900991	0.364284603	18.72656732	516.1446111	510.7867416	513.4656763	0.115725068	0.497820832	98.1375206
O2_delay_plus100	2	CYF07	27	13.0	3	0.7	0.060	1.646204894	8.114292853	5.65616825	0.053908049	0.090941716	14.1857886	800.3335394	785.6854477	793.0094936	0.05778179	0.111602598	126.4591235
O2_delay_plus100	2	CYF08	28	12.5	3	0.7	0.060	1.236333533	10.94898755	6.222878331	0.049209841	0.087014542	15.33060046	419.1491357	390.3438602	404.7464979	0.102827957	0.231132205	86.20152521
O2_delay_plus100	2	CYF09	29	11.0	3	0.7	0.060	1.779409998	7.356631353	5.208243848	0.042768097	0.027435745	14.47046338	486.6035295	469.4823805	478.042955	0.113863083	-0.012745034	102.1228089
O2_delay_plus100	2	CYF10	30	12.5	3	0.7	0.060	2.661425919	11.88277712	6.590596578	0.079976589	0.140311538	34.43113102	565.8166783	568.9419736	567.3793259	0.064168874	0.310261513	96.3697649
CO2_delay_minus10	0	HEA01	1	6.2	2	0.601	0.040	1.019094401	7.077293946	5.08326111	0.017836674	0.091877068	7.982930634	326.8739694	332.4008316	329.6374005	0.087065813	0.185318201	57.59390425
CO2_delay_minus10	0	HEA02	2	6.2	2	0.601	0.040	0.940776517	6.599625564	5.22188788	0.035667029	0.105343325	7.146772751	249.5676712	256.180394	252.8740326	0.148759404	0.330706786	46.97308046
CO2_delay_minus10	0	HEA03	3	6.0	2	0.601	0.040	0.770996192	7.33239322	5.412431499	0.037032	0.206949719	6.289747253	353.41964	327.9799848	340.6998124	0.166536067	0.868190883	61.84264011
CO2_delay_minus10	0	HEA04	4	6.1	2	0.601	0.040	0.796986122	7.359212439	5.535188919	0.012377631	0.061520205	6.401190186	423.2482334	412.9436476	418.0959405	0.030393685	0.155500531	63.9079405
CO2_delay_minus10	0	HEA05	5	6.1	2	0.601	0.040	0.891578619	7.064432355	5.003713515	0.038302278	0.076642958	7.202996841	259.1828986	271.1057208	265.1443097	0.110185876	0.340459734	51.59875154
CO2_delay_minus10	0	HEA06	6	6.4	2	0.601	0.040	1.262834855	7.320832047	4.539428326	0.006939402	0.06938589	10.01550187	417.0437091	426.6881377	421.8659234	0.019433046	0.193565986	64.56100614
CO2_delay_minus10	0	HEA07	7	6.3	2	0.601	0.040	1.007114166	6.483479946	4.778166887	0.031129444	0.111700851	7.4006045	298.5062364	292.3491661	295.4277012	0.101916653	0.513720756	54.31738914
CO2_delay_minus10	0	HEA08	8	6.1	2	0.601	0.040	0.774809438	8.093914092	5.579820313	0.04298081	0.065988961	6.941241028	335.7300304	343.5076211	339.6188257	0.133985071	0.262448822	58.50918136
CO2_delay_minus10	0	HEA09	9	6.0	2	0.601	0.040	0.971764707	7.109597367	5.441337692	0	0.360340272	8.047855804	244.3982656	238.9756165	241.686941	0	1.735860706	44.00893555
CO2_delay_minus10	0	HEA10	10	6.0	2	0.601	0.040	0.901349876	7.08406459	5.50435427	0	0.128701351	7.591220739	209.8703929	212.0640935	210.9672432	0	0.598780495	40.54296059
CO2_delay_minus10	1	CLD01	11	8.4	3	0.618	0.050	1.225568215	6.231292209	4.482173851	0.019642512	0.011447767	8.832873672	370.3806971	335.5762062	352.9784516	0.048528927	0.032215867	61.04971517
CO2_delay_minus10	1	CLD02	12	7.6	3	0.618	0.050	1.202495283	6.777743348	5.095001024	0.035460753	0.036516817	9.162204407	439.8759575	418.5772985	429.226628	0.064276697	0.081228188	62.30501146
CO2_delay_minus10	1	CLD03	13	8.1	3	0.618	0.050	1.557229325	6.861551407	5.533197463	0.024247872	0.035331749	12.61700906	328.41104	302.1721982	315.2916191	0.103060741	0.076163069	67.70539588
CO2_delay_minus10	1	CLD04	14	9.2	3	0.618	0.050	1.013825971	7.639126458	5.458574166	0.046446559	0.127044927	8.986744797	363.5377976	329.411377	346.4745873	0.133217253	0.385664432	61.66279503
CO2_delay_minus10	1	CLD05	15	8.4	3	0.618	0.050	1.246536169	6.461310033	5.336640417	0.025923317	0.039064641	8.698256653	574.4899905	579.9852846	577.2376375	0.045677543	0.057316484	80.86689344
CO2_delay_minus10	1	CLD06	16	8.2	3	0.618	0.050	1.455394445	6.392052665	4.269024349	0.03146447	0.033659109	10.49895794	361.4213595	400.0263735	380.7238665	0.110129536	0.030097848	66.27352879
CO2_delay_minus10	1	CLD07	17	6.9	3	0.618	0.050	1.032641751	6.668194844	4.856042131	0.078257312	0.027786541	8.1738564	307.5083205	292.8580928	300.1832066	0.328870569	0.100653344	48.11200353
CO2_delay_minus10	1	CLD08	18	8.5	3	0.618	0.050	1.019862702	6.324672265	5.066647807	0.040271179	0.023716728	7.416297348	379.1975761	359.7337507	369.4656634	0.085069321	0.081029357	66.48333256
CO2_delay_minus10	1	CLD09	19	7.3	3	0.618	0.050	1.088015852	7.144641324	5.14096086	0.045566979	0.064787952	9.429483017	295.775064	263.6988545	279.7369593	0.155036677	0.258190944	45.09515692
CO2_delay_minus10	1	CLD10	20	7.2	3	0.618	0.050	0.91190213	7.042670681	5.078621178	0.02984307	0.110556748	8.354226395	229.4418892	198.7932223	214.1175557	0.163402405	0.48691745	39.46248252
CO2_delay_minus10	2	CYF01	21	14.6	3	0.618	0.050	1.975617462	11.91632196	7.197855983	0.127376709	0.131741048	24.87609375	861.073695	848.6773406	854.8755178	0.163672142	0.120853312	147.3967468
CO2_delay_minus10	2	CYF02	22	8.5	3	0.618	0.050	1.518028782	8.375080751	5.764453771	0.101739422	0.004480099	14.09361363	470.7314594	470.6675639	470.6995117	0.213563871	0.011523892	101.9819834
CO2_delay_minus10	2	CYF03	23	5.1	3	0.618	0.050	0.797755075	10.55901518	5.917133455	0	0.087457014	9.61950795	394.7847339	366.1892215	380.4869777	0	0.225180804	52.13168967
CO2_delay_minus10	2	CYF04	24	14.9	3	0.618	0.050	2.588292922	10.7863694	6.993410568	0.107260406	0.12585423	29.62028357	787.4081656	796.0198928	791.7140292	0.176938865	0.135809651	137.7865885
CO2_delay_minus10	2	CYF05	25	18.1	3	0.618	0.050	3.202277528	14.18349502	7.975319999	0.079646459	0.150699149	47.90348737	854.6980787	888.4231971	871.5606379	0.091980317	0.133878602	195.2081
CO2_delay_minus10	2	CYF06	26	12.9	3	0.618	0.050	1.283452245	13.26466753	8.311207235	0.054464376	0.452249975	18.72656732	516.1446111	510.7867416	513.4656763	0.109487082	0.640177079	98.1375206
CO2_delay_minus10	2	CYF07	27	13.0	3	0.618	0.050	1.467771345	9.100728563	6.305066019	0.071091251	0.091885	14.1857886	800.3335394	785.6854477	793.0094936	0.070053913	0.120036183	126.4591235
CO2_delay_minus10	2	CYF08	28	12.5	3	0.618	0.050	0.892319185	14.49746486	7.913440048	0.118954237	0.093909096	14.63836603	421.2486713	393.0923196	407.1704954	0.20167459	0.316006807	86.53561715
CO2_delay_minus10	2	CYF09	29	11.0	3	0.618	0.050	1.537181752	8.515885235	5.97729082	0.043619966	0.030609009	14.47046338	486.6035295	469.4823805	478.042955	0.107085857	-0.007844964	102.1228089
CO2_delay_minus10	2	CYF10	30	12.5	3	0.618	0.050	2.249273101	14.06015615	7.694821653	0.077949347	0.162740791	34.43113102	565.8166783	568.9419736	567.3793259	0.068744269	0.355205189	96.3697649
CO2_delay_plus10	0	HEA01	1	6.2	2	0.601	0.060	1.008081018	7.154614069	5.118700056	0.020445503	0.090813302	7.982930634	326.8739694	332.4008316	329.6374005	0.096658562	0.181104726	57.59390425
CO2_delay_plus10	0	HEA02	2	6.2	2	0.601	0.060	0.928578425	6.686320278	5.276675157	0.041719099	0.104676459	7.146772751	249.5676712	256.180394	252.8740326	0.173268655	0.327252583	46.97308046
CO2_delay_plus10	0	HEA03	3	6.0	2	0.601	0.060	0.758427955	7.453901473	5.478020487	0.043602757	0.206349481	6.289747253	353.41964	327.9799848	340.6998124	0.189538492	0.867491023	61.84264011
CO2_delay_plus10	0	HEA04	4	6.1	2	0.601	0.060	0.790249711	7.421945369	5.573491718	0.013641621	0.060787718	6.401190186	423.2482334	412.9436476	418.0959405	0.033668603	0.153592565	63.9079405
CO2_delay_plus10	0	HEA05	5	6.1	2	0.601	0.060	0.874997386	6.79451303	5.069051489	0.040557619	0.077304807	6.816181137	258.6173994	270.4567277	264.5370636	0.1174928	0.343989616	51.13995332
CO2_delay_plus10	0	HEA06	6	6.4	2	0.601	0.060	1.250201535	7.394809249	4.567691344	0.004588574	0.069861656	10.01550187	417.0437091	426.6881377	421.8659234	0.013458458	0.194655271	64.56100614
CO2_delay_plus10	0	HEA07	7	6.3	2	0.601	0.060	0.99561148	6.558386105	4.82024275	0.033855243	0.111654448	7.4006045	298.5062364	292.3491661	295.4277012	0.111945891	0.514203342	54.31738914
CO2_delay_plus10	0	HEA08	8	6.1	2	0.601	0.060	0.763687019	8.211794717	5.634944497	0.045332107	0.065875197	6.941241028	335.7300304	343.5076211	339.6188257	0.144417673	0.261375039	58.50918136
CO2_delay_plus10	0	HEA09	9	6.0	2	0.601	0.060	0.954717848	7.236541998	5.510936313	0	0.36519203	8.047855804	244.3982656	238.9756165	241.686941	0	1.759232994	44.00893555
CO2_delay_plus10	0	HEA10	10	6.0	2	0.601	0.060	0.88477821	7.216747277	5.584708123	0.000226176	0.13081114	7.591220739	209.8703929	212.0640935	210.9672432	0	0.608986404	40.54296059
CO2_delay_plus10	1	CLD01	11	8.4	3	0.618	0.070	1.208984976	6.316764743	4.520831404	0.016562218	0.012336398	8.832873672	370.3806971	335.5762062	352.9784516	0.039500551	0.034784798	61.04971517
CO2_delay_plus10	1	CLD02	12	7.6	3	0.618	0.070	1.184148924	6.882752872	5.156097792	0.036859101	0.036059947	9.162204407	439.8759575	418.5772985	429.226628	0.067461107	0.080177292	62.30501146
CO2_delay_plus10	1	CLD03	13	8.1	3	0.618	0.070	1.513862339	7.058111421	5.671811831	0.034328847	0.034473902	12.61700906	328.41104	302.1721982	315.2916191	0.139340748	0.071738316	67.70539588
CO2_delay_plus10	1	CLD04	14	9.2	3	0.618	0.070	0.992168619	7.805875579	5.544539251	0.048956054	0.126118824	8.986744797	363.5377976	329.411377	346.4745873	0.14038015	0.38299965	61.66279503
CO2_delay_plus10	1	CLD05	15	8.4	3	0.618	0.070	1.233858701	6.527697739	5.381484266	0.032536033	0.035737572	8.698256653	574.4899905	579.9852846	577.2376375	0.055717056	0.05228412	80.86689344
CO2_delay_plus10	1	CLD06	16	8.2	3	0.618	0.070	1.442519576	6.449103424	4.291653347	0.042317847	0.029626841	10.49895794	361.4213595	400.0263735	380.7238665	0.141539506	0.018240775	66.27352879
CO2_delay_plus10	1	CLD07	17	6.9	3	0.618	0.070	1.013128241	6.796628623	4.9313609	0.077432912	0.02872503	8.1738564	307.5083205	292.8580928	300.1832066	0.325783088	0.104222739	48.11200353
CO2_delay_plus10	1	CLD08	18	8.5	3	0.618	0.070	0.99427647	6.487428337	5.173261542	0.027749476	0.026764676	7.416297348	379.1975761	359.7337507	369.4656634	0.069415727	0.084787921	66.48333256
CO2_delay_plus10	1	CLD09	19	7.3	3	0.618	0.070	1.062688676	7.314920342	5.012506848	0.039879981	0.067411913	9.429483017	295.775064	263.6988545	279.7369593	0.136161042	0.267523828	45.09515692
CO2_delay_plus10	1	CLD10	20	7.2	3	0.618	0.070	0.876693005	7.325513445	5.225056769	0.053419914	0.111078538	8.354226395	229.4418892	198.7932223	214.1175557	0.294557722	0.486424398	39.46248252
CO2_delay_plus10	2	CYF01	21	14.6	3	0.618	0.070	1.930428102	12.19527095	7.293959816	0.133681051	0.129000109	24.87609375	861.073695	848.6773406	854.8755178	0.171111324	0.117469894	147.3967468
CO2_delay_plus10	2	CYF02	22	8.5	3	0.618	0.070	1.477761463	8.603292178	5.876396959	0.124581859	-0.001614046	14.09361363	470.7314594	470.6675639	470.6995117	0.231463328	0.007018691	101.9819834
CO2_delay_plus10	2	CYF03	23	5.1	3	0.618	0.070	0.780285807	10.79541352	5.987230487	0	0.087278869	9.61950795	394.7847339	366.1892215	380.4869777	0	0.224722125	52.13168967
CO2_delay_plus10	2	CYF04	24	14.9	3	0.618	0.070	2.543628651	10.97577021	7.074815879	0.10611525	0.128134874	29.62028357	787.4081656	796.0198928	791.7140292	0.175164692	0.138818698	137.7865885
CO2_delay_plus10	2	CYF05	25	18.1	3	0.618	0.070	3.106470479	14.0304397	8.080023416	0.081159157	0.149747373	45.97714673	853.9451836	887.1016179	870.5234008	0.093737872	0.13275192	195.1414397
CO2_delay_plus10	2	CYF06	26	12.9	3	0.618	0.070	1.248079196	13.64061462	8.450957412	0.056214339	0.452977818	18.72656732	516.1446111	510.7867416	513.4656763	0.112641748	0.640682446	98.1375206
CO2_delay_plus10	2	CYF07	27	13.0	3	0.618	0.070	1.449456324	9.21572343	6.360259537	0.071923411	0.09158843	14.1857886	800.3335394	785.6854477	793.0094936	0.071086891	0.119669538	126.4591235
CO2_delay_plus10	2	CYF08	28	12.5	3	0.618	0.070	0.848156066	15.25234158	8.125603856	0.117896979	0.096526356	14.63836603	421.2486713	393.0923196	407.1704954	0.199939961	0.32263028	86.53561715
CO2_delay_plus10	2	CYF09	29	11.0	3	0.618	0.070	1.490054004	8.245845681	6.078021445	0.043646924	0.030903434	13.62075537	502.298006	471.3554467	486.8267264	0.120113668	-0.017046852	102.1228089
CO2_delay_plus10	2	CYF10	30	12.5	3	0.618	0.070	2.187192686	14.45923408	7.823121402	0.086243738	0.159085596	34.43113102	565.8166783	568.9419736	567.3793259	0.094452719	0.343482178	96.3697649
O2_delay_minus100 AND CO2_delay_minus10	0	HEA01	1	6.2	2	0.500	0.040	0.776458993	9.288875139	6.46068027	0.013019899	0.099129286	7.982930634	326.8739694	332.4008316	329.6374005	0.069667978	0.203526681	57.59390425
O2_delay_minus100 AND CO2_delay_minus10	0	HEA02	2	6.2	2	0.500	0.040	0.692170144	8.970009477	6.952620307	0.035129528	0.196558357	7.146772751	249.5676712	256.180394	252.8740326	0.154746218	0.621170366	46.97308046
O2_delay_minus100 AND CO2_delay_minus10	0	HEA03	3	6.0	2	0.500	0.040	0.456137572	12.39373293	8.771259653	0.039723729	0.419029076	6.289747253	353.41964	327.9799848	340.6998124	0.154919106	1.772789612	61.84264011
O2_delay_minus100 AND CO2_delay_minus10	0	HEA04	4	6.1	2	0.500	0.040	0.672622048	8.719889871	6.505855244	0.019657856	0.06276784	6.401190186	423.2482334	412.9436476	418.0959405	0.050981487	0.156968566	63.9079405
O2_delay_minus100 AND CO2_delay_minus10	0	HEA05	5	6.1	2	0.500	0.040	0.607218486	9.790843457	7.114323362	0.028551575	0.20121636	6.816181137	258.6173994	270.4567277	264.5370636	0.072325112	0.870146848	51.13995332
O2_delay_minus100 AND CO2_delay_minus10	0	HEA06	6	6.4	2	0.500	0.040	1.011381676	9.1409624	5.513605813	0.000527066	0.067941216	10.01550187	417.0437091	426.6881377	421.8659234	0	0.190256889	64.56100614
O2_delay_minus100 AND CO2_delay_minus10	0	HEA07	7	6.3	2	0.500	0.040	0.753735727	8.662989253	5.333613138	0	0.179961367	7.4006045	298.5062364	292.3491661	295.4277012	0	0.809450402	54.31738914
O2_delay_minus100 AND CO2_delay_minus10	0	HEA08	8	6.1	2	0.500	0.040	0.580700087	10.18869323	7.231024954	0	0.133247337	6.553075043	336.8960586	342.8307175	339.8633881	0	0.504148392	58.67979512
O2_delay_minus100 AND CO2_delay_minus10	0	HEA09	9	6.0	2	0.500	0.040	0.572419101	11.3192831	8.289781093	0.072129452	0.891232492	7.551373856	242.0211862	236.7016413	239.3614137	0.401039112	4.272147307	43.77336122
O2_delay_minus100 AND CO2_delay_minus10	0	HEA10	10	6.0	2	0.500	0.040	0.585997915	10.89631989	8.172819802	0	0.242002259	7.591220739	209.8703929	212.0640935	210.9672432	0	1.12591073	40.54296059
O2_delay_minus100 AND CO2_delay_minus10	1	CLD01	11	8.4	3	0.500	0.050	0.809930223	9.429051358	6.513678037	0.067386761	0.007051263	8.832873672	370.3806971	335.5762062	352.9784516	0.247158718	0.002797515	61.04971517
O2_delay_minus100 AND CO2_delay_minus10	1	CLD02	12	7.6	3	0.500	0.050	0.870274098	9.365100521	6.327890987	0.032251064	0.053308924	9.162204407	439.8759575	418.5772985	429.226628	0.071470272	0.110670155	62.30501146
O2_delay_minus100 AND CO2_delay_minus10	1	CLD03	13	8.1	3	0.500	0.050	0.66142217	16.1545977	12.60689325	0	0.134249845	12.61700906	328.41104	302.1721982	315.2916191	0	0.322456947	67.70539588
O2_delay_minus100 AND CO2_delay_minus10	1	CLD04	14	9.2	3	0.500	0.050	0.63112382	12.27135556	8.330932361	0.028543771	0.147815447	8.986744797	363.5377976	329.411377	346.4745873	0.081709059	0.447776288	61.66279503
O2_delay_minus100 AND CO2_delay_minus10	1	CLD05	15	8.4	3	0.500	0.050	0.993600085	8.10613523	6.603515999	0.010659473	0.074618693	8.698256653	574.4899905	579.9852846	577.2376375	0.045347785	0.095091899	80.86689344
O2_delay_minus100 AND CO2_delay_minus10	1	CLD06	16	8.2	3	0.500	0.050	1.287191416	7.227330623	4.710549299	0.09328234	0.01935665	10.49895794	361.4213595	400.0263735	380.7238665	0.267624021	-0.017094076	66.27352879
O2_delay_minus100 AND CO2_delay_minus10	1	CLD07	17	6.9	3	0.500	0.050	0.654234002	10.52506654	7.466820881	0.042501066	0.07923863	8.1738564	307.5083205	292.8580928	300.1832066	0.145960408	0.308243642	48.11200353
O2_delay_minus100 AND CO2_delay_minus10	1	CLD08	18	8.5	3	0.500	0.050	0.42385001	15.21834893	10.57943291	0.015547048	0.06544491	7.416297348	379.1975761	359.7337507	369.4656634	0	0.222840359	66.48333256
O2_delay_minus100 AND CO2_delay_minus10	1	CLD09	19	7.3	3	0.500	0.050	0.61868654	12.56449351	8.254010617	0	0.179459561	9.429483017	295.775064	263.6988545	279.7369593	0	0.698125158	45.09515692
O2_delay_minus100 AND CO2_delay_minus10	1	CLD10	20	7.2	3	0.500	0.050	0.256383467	25.04930006	14.48342349	0.162315967	0.423894441	8.354226395	229.4418892	198.7932223	214.1175557	0.936376731	1.843280886	39.46248252
O2_delay_minus100 AND CO2_delay_minus10	2	CYF01	21	14.6	3	0.500	0.050	1.084676086	19.1260812	11.24612468	0.136745967	0.140536868	21.89560291	876.2630841	865.9110085	871.0870463	0.119623334	0.181966864	148.7744042
O2_delay_minus100 AND CO2_delay_minus10	2	CYF02	22	8.5	3	0.500	0.050	0.509433255	22.94831742	15.90504654	0.01378958	0.035114451	12.97863603	468.8623299	469.7871211	469.3247255	0.023410726	0.081507892	102.1218062
O2_delay_minus100 AND CO2_delay_minus10	2	CYF03	23	5.1	3	0.500	0.050	0.510969342	12.74454998	7.641093764	0.044621384	0.051780343	7.38607431	412.6942124	378.16442	395.4293162	0.239630228	-0.004699756	54.22170465
O2_delay_minus100 AND CO2_delay_minus10	2	CYF04	24	14.9	3	0.500	0.050	1.755413207	15.19380043	9.924207492	0.102416594	0.144119925	28.28139795	791.8097105	800.5482046	796.1789576	0.121310805	0.190580559	137.8618642
O2_delay_minus100 AND CO2_delay_minus10	2	CYF05	25	18.1	3	0.500	0.050	1.80202011	20.41502251	12.71125297	0.074335057	0.189552553	38.81228113	851.7676975	880.3102364	866.038967	0.103149816	0.155744568	195.5499287
O2_delay_minus100 AND CO2_delay_minus10	2	CYF06	26	12.9	3	0.500	0.050	0.752302161	18.95598924	11.27791145	0.137743625	0.522907452	15.68663167	508.3194441	502.1467442	505.2330942	0.178191164	0.794481046	99.91899976
O2_delay_minus100 AND CO2_delay_minus10	2	CYF07	27	13.0	3	0.500	0.050	1.143419718	11.0838302	7.875554673	0.097030121	0.089494575	13.45547	797.5437853	783.3425341	790.4431597	0.097013463	0.122805151	126.1813287
O2_delay_minus100 AND CO2_delay_minus10	2	CYF08	28	12.5	3	0.500	0.050	0.303485301	40.43138427	18.14601667	0.04795726	0.356420895	13.88033081	423.1776247	395.6315143	409.4045695	0.057802997	1.032351346	86.82035923
O2_delay_minus100 AND CO2_delay_minus10	2	CYF09	29	11.0	3	0.500	0.050	1.064895532	11.53799129	8.241779431	0.031121798	0.048425161	13.62075537	502.298006	471.3554467	486.8267264	0.096565153	-0.000557499	102.1228089
O2_delay_minus100 AND CO2_delay_minus10	2	CYF10	30	12.5	3	0.500	0.050	1.329052796	18.53123191	11.23330353	0.099199843	0.151429865	26.83698559	560.6579531	561.6903283	561.1741407	0.211923998	0.278501508	94.8769576
O2_delay_plus100 AND CO2_delay_plus10	0	HEA01	1	6.2	2	0.700	0.060	1.16785972	6.175767953	4.485962875	0	0.089902955	7.982930634	326.8739694	332.4008316	329.6374005	0.005409325	0.200877074	57.59390425
O2_delay_plus100 AND CO2_delay_plus10	0	HEA02	2	6.2	2	0.700	0.060	1.116522886	5.560811005	4.42205441	0.003259151	0.058808186	7.146772751	249.5676712	256.180394	252.8740326	0.035909008	0.183577579	46.97308046
O2_delay_plus100 AND CO2_delay_plus10	0	HEA03	3	6.0	2	0.700	0.060	0.962259455	5.874971893	4.385124025	0.017595338	0.100996008	6.289747253	353.41964	327.9799848	340.6998124	0.069084321	0.427318827	61.84264011
O2_delay_plus100 AND CO2_delay_plus10	0	HEA04	4	6.1	2	0.700	0.060	0.904574063	7.013056059	4.946364263	0.017288611	0.054300781	6.913328613	439.6215628	420.0937339	429.8576483	0.040748986	0.138573359	64.36308384
O2_delay_plus100 AND CO2_delay_plus10	0	HEA05	5	6.1	2	0.700	0.060	1.107407211	5.687606853	4.054642255	0.014067766	0.042702717	7.202996841	259.1828986	271.1057208	265.1443097	0.035194878	0.187353829	51.59875154
O2_delay_plus100 AND CO2_delay_plus10	0	HEA06	6	6.4	2	0.700	0.060	1.433361419	6.449874927	4.030382221	0.005366656	0.069983491	10.01550187	417.0437091	426.6881377	421.8659234	0.019408069	0.193661544	64.56100614
O2_delay_plus100 AND CO2_delay_plus10	0	HEA07	7	6.3	2	0.700	0.060	1.198127078	5.449843025	4.041693158	0.028072117	0.084945633	7.4006045	298.5062364	292.3491661	295.4277012	0.071070594	0.396062954	54.31738914
O2_delay_plus100 AND CO2_delay_plus10	0	HEA08	8	6.1	2	0.700	0.060	0.916490579	6.455685614	4.735075211	0.015136015	0.061783028	6.553075043	336.8960586	342.8307175	339.8633881	0.032808941	0.242829996	58.67979512
O2_delay_plus100 AND CO2_delay_plus10	0	HEA09	9	6.0	2	0.700	0.060	1.273574558	5.424775301	4.194305489	0	0.082505252	8.047855804	244.3982656	238.9756165	241.686941	0	0.397451067	44.00893555
O2_delay_plus100 AND CO2_delay_plus10	0	HEA10	10	6.0	2	0.700	0.060	1.146153647	5.715320108	4.367618293	0	0.076722132	7.790134985	211.5087157	213.3130322	212.410874	0	0.356948204	40.65587492
O2_delay_plus100 AND CO2_delay_plus10	1	CLD01	11	8.4	3	0.700	0.070	1.456811247	5.24218473	3.801982901	0.041304437	0.009987601	8.832873672	370.3806971	335.5762062	352.9784516	0.119628196	0.025504445	61.04971517
O2_delay_plus100 AND CO2_delay_plus10	1	CLD02	12	7.6	3	0.700	0.070	1.383574194	5.890688366	4.450225998	0.031506567	0.033379427	9.162204407	439.8759575	418.5772985	429.226628	0.067321622	0.069967421	62.30501146
O2_delay_plus100 AND CO2_delay_plus10	1	CLD03	13	8.1	3	0.700	0.070	2.082568603	5.412343537	4.175228112	0.01843315	0.013320409	13.29557672	332.771395	305.5721097	319.1717523	0.045181084	0.031836082	68.6495519
O2_delay_plus100 AND CO2_delay_plus10	1	CLD04	14	9.2	3	0.700	0.070	1.245257733	7.188113257	4.585447558	0.028988334	0.121066766	10.37705362	360.8022757	328.8947097	344.8484927	0.072297433	0.369796483	61.18816489
O2_delay_plus100 AND CO2_delay_plus10	1	CLD05	15	8.4	3	0.700	0.070	1.372332059	5.869029001	4.868565672	0.025223627	0.02642382	8.698256653	574.4899905	579.9852846	577.2376375	0.046716072	0.03674255	80.86689344
O2_delay_plus100 AND CO2_delay_plus10	1	CLD06	16	8.2	3	0.700	0.070	1.541856951	6.033606383	4.054549523	0.006453507	0.033347422	10.49895794	361.4213595	400.0263735	380.7238665	0.03346281	0.044039034	66.27352879
O2_delay_plus100 AND CO2_delay_plus10	1	CLD07	17	6.9	3	0.700	0.070	1.244363557	5.533637146	4.193860826	0.068712068	0.014851685	8.1738564	307.5083205	292.8580928	300.1832066	0.29562297	0.050960063	48.11200353
O2_delay_plus100 AND CO2_delay_plus10	1	CLD08	18	8.5	3	0.700	0.070	1.280161121	5.038660557	3.767896875	0.027477454	-0.006156962	7.416297348	379.1975761	359.7337507	369.4656634	0.049821167	-0.01116359	66.48333256
O2_delay_plus100 AND CO2_delay_plus10	1	CLD09	19	7.3	3	0.700	0.070	1.345228308	5.77856039	4.173440342	0.04430546	0.039049904	9.429483017	295.775064	263.6988545	279.7369593	0.136218233	0.160343169	45.09515692
O2_delay_plus100 AND CO2_delay_plus10	1	CLD10	20	7.2	3	0.700	0.070	1.275293323	5.03588177	3.659435994	0	0.033698024	8.354226395	229.4418892	198.7932223	214.1175557	0	0.149400145	39.46248252
O2_delay_plus100 AND CO2_delay_plus10	2	CYF01	21	14.6	3	0.700	0.070	2.439288725	10.20092345	5.986826595	0.10940603	0.104261361	26.30899756	853.9664862	840.2275298	847.097008	0.131683113	0.102624592	146.767829
O2_delay_plus100 AND CO2_delay_plus10	2	CYF02	22	8.5	3	0.700	0.070	1.964948294	6.470202638	4.481517945	0.102264054	-0.002105095	14.09361363	470.7314594	470.6675639	470.6995117	0.216270171	-0.003388786	101.9819834
O2_delay_plus100 AND CO2_delay_plus10	2	CYF03	23	5.1	3	0.700	0.070	0.930459984	9.788498514	5.168818016	0.034139261	0.050774913	10.44180617	390.5473953	357.0596988	373.803547	0.04874077	0.159334466	51.43895513
O2_delay_plus100 AND CO2_delay_plus10	2	CYF04	24	14.9	3	0.700	0.070	3.027269185	9.662429744	6.072106309	0.098897333	0.103453715	31.04477582	778.2107142	787.8422167	783.0264654	0.14059272	0.123812614	137.5826541
O2_delay_plus100 AND CO2_delay_plus10	2	CYF05	25	18.1	3	0.700	0.070	3.847204787	12.02741899	6.973911838	0.083822685	0.113998315	48.80194391	856.5411066	887.2762869	871.9086968	0.08669333	0.105114587	195.1831476
O2_delay_plus100 AND CO2_delay_plus10	2	CYF06	26	12.9	3	0.700	0.070	1.575042358	10.8089584	7.219241984	0.043497774	0.364024601	18.72656732	516.1446111	510.7867416	513.4656763	0.118700705	0.496954524	98.1375206
O2_delay_plus100 AND CO2_delay_plus10	2	CYF07	27	13.0	3	0.700	0.070	1.640784431	8.141099068	5.670213932	0.054454288	0.090683597	14.1857886	800.3335394	785.6854477	793.0094936	0.058415159	0.111310162	126.4591235
O2_delay_plus100 AND CO2_delay_plus10	2	CYF08	28	12.5	3	0.700	0.070	1.221801317	11.07921581	6.265861116	0.069872937	0.075112987	15.33060046	419.1491357	390.3438602	404.7464979	0.142486414	0.208853879	86.20152521
O2_delay_plus100 AND CO2_delay_plus10	2	CYF09	29	11.0	3	0.700	0.070	1.771779196	7.388315323	5.225887141	0.043242437	0.027387046	14.47046338	486.6035295	469.4823805	478.042955	0.114938063	-0.013180794	102.1228089
O2_delay_plus100 AND CO2_delay_plus10	2	CYF10	30	12.5	3	0.700	0.070	2.646872103	11.94811453	6.613922101	0.080246754	0.140416933	34.43113102	565.8166783	568.9419736	567.3793259	0.064730016	0.310489077	96.3697649
O2_delay_minus100 AND CO2_delay_plus10	0	HEA01	1	6.2	2	0.500	0.060	0.76450324	9.434140048	6.526679683	0.035463326	0.08778131	7.982930634	326.8739694	332.4008316	329.6374005	0.168967052	0.152870949	57.59390425
O2_delay_minus100 AND CO2_delay_plus10	0	HEA02	2	6.2	2	0.500	0.060	0.67982598	9.132885372	7.051595827	0.037896596	0.196674093	7.146772751	249.5676712	256.180394	252.8740326	0.16509193	0.621099405	46.97308046
O2_delay_minus100 AND CO2_delay_plus10	0	HEA03	3	6.0	2	0.500	0.060	0.442490267	12.77598102	8.96657493	0.08111527	0.399209977	6.289747253	353.41964	327.9799848	340.6998124	0.306883301	1.701208809	61.84264011
O2_delay_minus100 AND CO2_delay_plus10	0	HEA04	4	6.1	2	0.500	0.060	0.666044608	8.806002051	6.557213804	0.02005731	0.062599272	6.401190186	423.2482334	412.9436476	418.0959405	0.052025887	0.156512598	63.9079405
O2_delay_minus100 AND CO2_delay_plus10	0	HEA05	5	6.1	2	0.500	0.060	0.592709372	10.03051651	7.247564613	0.028440671	0.202646934	6.816181137	258.6173994	270.4567277	264.5370636	0.072203389	0.876128733	51.13995332
O2_delay_minus100 AND CO2_delay_plus10	0	HEA06	6	6.4	2	0.500	0.060	0.97339501	9.497687768	5.709050338	0.015679703	0.060303726	10.01550187	417.0437091	426.6881377	421.8659234	0.029718365	0.174880981	64.56100614
O2_delay_minus100 AND CO2_delay_plus10	0	HEA07	7	6.3	2	0.500	0.060	0.730702868	8.936059763	5.483019013	0	0.180767167	7.4006045	298.5062364	292.3491661	295.4277012	0	0.81307482	54.31738914
O2_delay_minus100 AND CO2_delay_plus10	0	HEA08	8	6.1	2	0.500	0.060	0.549540254	10.30010585	7.581861851	0	0.134267169	6.263322784	341.2305954	347.0620514	344.1463234	0	0.508006981	58.80646569
O2_delay_minus100 AND CO2_delay_plus10	0	HEA09	9	6.0	2	0.500	0.060	0.55185138	11.7411573	8.523163673	0.115443395	0.879696565	7.551373856	242.0211862	236.7016413	239.3614137	0.695990698	4.182081227	43.77336122
O2_delay_minus100 AND CO2_delay_plus10	0	HEA10	10	6.0	2	0.500	0.060	0.569330089	11.21532281	8.352147226	0	0.244269881	7.591220739	209.8703929	212.0640935	210.9672432	0	1.136460799	40.54296059
O2_delay_minus100 AND CO2_delay_plus10	1	CLD01	11	8.4	3	0.500	0.070	0.767131666	9.955101598	6.820364501	0.026770296	0.016584418	8.832873672	370.3806971	335.5762062	352.9784516	0.084734591	0.041530629	61.04971517
O2_delay_minus100 AND CO2_delay_plus10	1	CLD02	12	7.6	3	0.500	0.070	0.852015034	9.565798817	6.424611312	0.031584862	0.053734079	9.162204407	439.8759575	418.5772985	429.226628	0.069905129	0.11163713	62.30501146
O2_delay_minus100 AND CO2_delay_plus10	1	CLD03	13	8.1	3	0.500	0.070	0.618554626	17.27415595	13.34059198	0	0.135386514	12.61700906	328.41104	302.1721982	315.2916191	0	0.325187133	67.70539588
O2_delay_minus100 AND CO2_delay_plus10	1	CLD04	14	9.2	3	0.500	0.070	0.609680295	12.70296065	8.531445817	0.028682092	0.147623865	8.986744797	363.5377976	329.411377	346.4745873	0.081945338	0.447264768	61.66279503
O2_delay_minus100 AND CO2_delay_plus10	1	CLD05	15	8.4	3	0.500	0.070	0.980881565	8.211242762	6.672524782	0.011807947	0.074546012	8.698256653	574.4899905	579.9852846	577.2376375	0.047153168	0.094913616	80.86689344
O2_delay_minus100 AND CO2_delay_plus10	1	CLD06	16	8.2	3	0.500	0.070	1.274374133	7.300021007	4.737772096	0.103602012	0.015372111	10.49895794	361.4213595	400.0263735	380.7238665	0.296263998	-0.028321622	66.27352879
O2_delay_minus100 AND CO2_delay_plus10	1	CLD07	17	6.9	3	0.500	0.070	0.615976239	11.17876951	7.880351315	0.018708092	0.085152982	8.1738564	307.5083205	292.8580928	300.1832066	0.053336947	0.332097512	48.11200353
O2_delay_minus100 AND CO2_delay_plus10	1	CLD08	18	8.5	3	0.500	0.070	0.398273551	16.19564577	11.07144715	0.014985847	0.065627387	7.416297348	379.1975761	359.7337507	369.4656634	0	0.222856916	66.48333256
O2_delay_minus100 AND CO2_delay_plus10	1	CLD09	19	7.3	3	0.500	0.070	0.57548472	13.507714	8.760809058	0	0.180584415	9.429483017	295.775064	263.6988545	279.7369593	0	0.702501011	45.09515692
O2_delay_minus100 AND CO2_delay_plus10	1	CLD10	20	7.2	3	0.500	0.070	0.177096162	36.26406313	18.84885971	0	0.454203631	8.354226395	229.4418892	198.7932223	214.1175557	0	2.01371121	39.46248252
O2_delay_minus100 AND CO2_delay_plus10	2	CYF01	21	14.6	3	0.500	0.070	1.042751234	19.89506435	11.51301344	0.136177442	0.142123408	21.89560291	876.2630841	865.9110085	871.0870463	0.119208591	0.183616375	148.7744042
O2_delay_minus100 AND CO2_delay_plus10	2	CYF02	22	8.5	3	0.500	0.070	0.471448427	24.79727447	16.80701707	0.013194685	0.035714253	12.97863603	468.8623299	469.7871211	469.3247255	0.022323485	0.082738589	102.1218062
O2_delay_minus100 AND CO2_delay_plus10	2	CYF03	23	5.1	3	0.500	0.070	0.497287575	13.09518804	7.761071658	0.045386861	0.050412128	7.38607431	412.6942124	378.16442	395.4293162	0.239666822	-0.007024504	54.22170465
O2_delay_minus100 AND CO2_delay_plus10	2	CYF04	24	14.9	3	0.500	0.070	1.713561056	15.56489502	10.08798146	0.103276404	0.144841839	28.28139795	791.8097105	800.5482046	796.1789576	0.122399128	0.191536456	137.8618642
O2_delay_minus100 AND CO2_delay_plus10	2	CYF05	25	18.1	3	0.500	0.070	1.640187805	22.42931024	13.82294898	0.079995885	0.165121031	38.81228113	851.7676975	880.3102364	866.038967	0.071960609	0.162204475	195.5499287
O2_delay_minus100 AND CO2_delay_plus10	2	CYF06	26	12.9	3	0.500	0.070	0.723197816	19.71885333	11.5327495	0.13735678	0.525302995	15.68663167	508.3194441	502.1467442	505.2330942	0.178118591	0.797571788	99.91899976
O2_delay_minus100 AND CO2_delay_plus10	2	CYF07	27	13.0	3	0.500	0.070	1.126215658	11.25314668	7.961753786	0.096208043	0.090634452	13.45547	797.5437853	783.3425341	790.4431597	0.096149197	0.124091455	126.1813287
O2_delay_minus100 AND CO2_delay_plus10	2	CYF08	28	12.5	3	0.500	0.070	0.261755612	46.87704966	19.29406989	0.046996011	0.358655714	13.88033081	423.1776247	395.6315143	409.4045695	0.056712263	1.038818957	86.82035923
O2_delay_minus100 AND CO2_delay_plus10	2	CYF09	29	11.0	3	0.500	0.070	1.038366068	11.8327782	8.393302333	0.030115982	0.049897142	13.62075537	502.298006	471.3554467	486.8267264	0.094409294	0.001777423	102.1228089
O2_delay_minus100 AND CO2_delay_plus10	2	CYF10	30	12.5	3	0.500	0.070	1.280755801	19.23004024	11.50702068	0.101568965	0.150030075	26.83698559	560.6579531	561.6903283	561.1741407	0.213159369	0.278093064	94.8769576
O2_delay_plus100 AND CO2_delay_minus10	0	HEA01	1	6.2	2	0.700	0.040	1.183360762	6.094870528	4.43381503	0	0.089698603	7.982930634	326.8739694	332.4008316	329.6374005	0	0.202853966	57.59390425
O2_delay_plus100 AND CO2_delay_minus10	0	HEA02	2	6.2	2	0.700	0.040	1.133096627	5.479473334	4.361040296	0	0.058675812	7.146772751	249.5676712	256.180394	252.8740326	0.022031242	0.183943216	46.97308046
O2_delay_plus100 AND CO2_delay_minus10	0	HEA03	3	6.0	2	0.700	0.040	0.978385939	5.778136241	4.319810203	0.01261157	0.100644215	6.289747253	353.41964	327.9799848	340.6998124	0.05211049	0.424545188	61.84264011
O2_delay_plus100 AND CO2_delay_minus10	0	HEA04	4	6.1	2	0.700	0.040	0.912575001	6.951569579	4.907190755	0.013331087	0.056699164	6.913328613	439.6215628	420.0937339	429.8576483	0.03179407	0.143959434	64.36308384
O2_delay_plus100 AND CO2_delay_minus10	0	HEA05	5	6.1	2	0.700	0.040	1.131788395	5.565083427	3.97202427	0.007225702	0.043176485	7.202996841	259.1828986	271.1057208	265.1443097	0.013323897	0.187448704	51.59875154
O2_delay_plus100 AND CO2_delay_minus10	0	HEA06	6	6.4	2	0.700	0.040	1.452759232	6.363753657	3.982614155	0.008225082	0.069556978	10.01550187	417.0437091	426.6881377	421.8659234	0.027164466	0.192619638	64.56100614
O2_delay_plus100 AND CO2_delay_minus10	0	HEA07	7	6.3	2	0.700	0.040	1.217841487	5.361621007	3.97861269	0.027534228	0.084311913	7.4006045	298.5062364	292.3491661	295.4277012	0.067891531	0.393375144	54.31738914
O2_delay_plus100 AND CO2_delay_minus10	0	HEA08	8	6.1	2	0.700	0.040	0.933307662	6.339361908	4.65642805	0.014742421	0.060941934	6.553075043	336.8960586	342.8307175	339.8633881	0.036590357	0.23767253	58.67979512
O2_delay_plus100 AND CO2_delay_minus10	0	HEA09	9	6.0	2	0.700	0.040	1.302673521	5.303597327	4.106812444	0	0.078082467	8.047855804	244.3982656	238.9756165	241.686941	0	0.376145261	44.00893555
O2_delay_plus100 AND CO2_delay_minus10	0	HEA10	10	6.0	2	0.700	0.040	1.165979573	5.618138718	4.299988759	0	0.074570734	7.790134985	211.5087157	213.3130322	212.410874	0	0.346938866	40.65587492
O2_delay_plus100 AND CO2_delay_minus10	1	CLD01	11	8.4	3	0.700	0.050	1.469730057	5.196106344	3.777476322	0.041752681	0.009722436	8.832873672	370.3806971	335.5762062	352.9784516	0.120425602	0.024877742	61.04971517
O2_delay_plus100 AND CO2_delay_minus10	1	CLD02	12	7.6	3	0.700	0.050	1.396845361	5.834722034	4.415457169	0.030715419	0.033557906	9.162204407	439.8759575	418.5772985	429.226628	0.065506575	0.070400416	62.30501146
O2_delay_plus100 AND CO2_delay_minus10	1	CLD03	13	8.1	3	0.700	0.050	2.118304171	5.321037873	4.114481986	0.008487523	0.013952148	13.29557672	332.771395	305.5721097	319.1717523	0.013120425	0.034780021	68.6495519
O2_delay_plus100 AND CO2_delay_minus10	1	CLD04	14	9.2	3	0.700	0.050	1.277936123	7.004304407	4.478451413	0.027321275	0.122288062	10.37705362	360.8022757	328.8947097	344.8484927	0.067611364	0.373047257	61.18816489
O2_delay_plus100 AND CO2_delay_minus10	1	CLD05	15	8.4	3	0.700	0.050	1.382908202	5.824144107	4.836417386	0.017729971	0.029945368	8.698256653	574.4899905	579.9852846	577.2376375	0.035299503	0.04210629	80.86689344
O2_delay_plus100 AND CO2_delay_minus10	1	CLD06	16	8.2	3	0.700	0.050	1.549541498	6.003684283	4.041330497	0	0.035627802	10.49895794	361.4213595	400.0263735	380.7238665	0.002559775	0.055405665	66.27352879
O2_delay_plus100 AND CO2_delay_minus10	1	CLD07	17	6.9	3	0.700	0.050	1.259320696	5.467913314	4.149943349	0.067877451	0.014232073	8.1738564	307.5083205	292.8580928	300.1832066	0.291846681	0.048704611	48.11200353
O2_delay_plus100 AND CO2_delay_minus10	1	CLD08	18	8.5	3	0.700	0.050	1.295647782	4.978434291	3.730095514	0.026817026	-0.005982039	7.416297348	379.1975761	359.7337507	369.4656634	0.049022743	-0.010935439	66.48333256
O2_delay_plus100 AND CO2_delay_minus10	1	CLD09	19	7.3	3	0.700	0.050	1.362264643	5.706294335	4.130109175	0.040418992	0.038963822	9.429483017	295.775064	263.6988545	279.7369593	0.122820267	0.159518095	45.09515692
O2_delay_plus100 AND CO2_delay_minus10	1	CLD10	20	7.2	3	0.700	0.050	1.320203052	4.977883115	3.553004186	0	0.030761117	8.549816483	229.1761815	198.7277164	213.951949	0	0.136379373	39.3525935
O2_delay_plus100 AND CO2_delay_minus10	2	CYF01	21	14.6	3	0.700	0.050	2.477467157	10.04372449	5.926797714	0.107494025	0.104015844	26.30899756	853.9664862	840.2275298	847.097008	0.129511404	0.102463387	146.767829
O2_delay_plus100 AND CO2_delay_minus10	2	CYF02	22	8.5	3	0.700	0.050	1.994148773	6.375458944	4.431677127	0.088949529	0.000717299	14.09361363	470.7314594	470.6675639	470.6995117	0.190388308	0.002045134	101.9819834
O2_delay_plus100 AND CO2_delay_minus10	2	CYF03	23	5.1	3	0.700	0.050	0.942523895	9.663209829	5.127119303	0.033431733	0.051547444	10.44180617	390.5473953	357.0596988	373.803547	0.04692386	0.161235886	51.43895513
O2_delay_plus100 AND CO2_delay_minus10	2	CYF04	24	14.9	3	0.700	0.050	3.060270429	9.55823235	6.026834101	0.097623558	0.102440667	31.04477582	778.2107142	787.8422167	783.0264654	0.139212791	0.122418649	137.5826541
O2_delay_plus100 AND CO2_delay_minus10	2	CYF05	25	18.1	3	0.700	0.050	3.919318401	11.80612014	6.871254033	0.083144935	0.115988557	48.80194391	856.5411066	887.2762869	871.9086968	0.085841029	0.107261709	195.1831476
O2_delay_plus100 AND CO2_delay_minus10	2	CYF06	26	12.9	3	0.700	0.050	1.600751164	10.63536151	7.140127552	0.014076857	0.382353962	18.72656732	516.1446111	510.7867416	513.4656763	0.109402266	0.500381564	98.1375206
O2_delay_plus100 AND CO2_delay_minus10	2	CYF07	27	13.0	3	0.700	0.050	1.654173903	8.075202117	5.635901796	0.049824637	0.093884204	14.1857886	800.3335394	785.6854477	793.0094936	0.065290132	0.105240596	126.4591235
O2_delay_plus100 AND CO2_delay_minus10	2	CYF08	28	12.5	3	0.700	0.050	1.258425471	10.75677565	6.15781303	0.046198841	0.087297804	15.33060046	419.1491357	390.3438602	404.7464979	0.095841352	0.231440846	86.20152521
O2_delay_plus100 AND CO2_delay_minus10	2	CYF09	29	11.0	3	0.700	0.050	1.792108891	7.304502224	5.178147575	0.04192258	0.027571527	14.47046338	486.6035295	469.4823805	478.042955	0.111928805	-0.011915807	102.1228089
O2_delay_plus100 AND CO2_delay_minus10	2	CYF10	30	12.5	3	0.700	0.050	2.682841806	11.7879224	6.557530499	0.079402362	0.140258332	34.43113102	565.8166783	568.9419736	567.3793259	0.063089824	0.31008681	96.3697649
O2_AND_CO2_delay_minus40	0	HEA01	1	6.2	2	0.561	0.011	0.987072936	7.306887229	5.245628633	0.017672887	0.093333479	7.982930634	326.8739694	332.4008316	329.6374005	0.084004407	0.18952523	57.59390425
O2_AND_CO2_delay_minus40	0	HEA02	2	6.2	2	0.561	0.011	0.896738725	6.923725469	5.482663079	0.031947136	0.127489536	7.146772751	249.5676712	256.180394	252.8740326	0.131280803	0.403229509	46.97308046
O2_AND_CO2_delay_minus40	0	HEA03	3	6.0	2	0.561	0.011	0.714057161	7.917079422	5.848269386	0.021532816	0.258172118	6.289747253	353.41964	327.9799848	340.6998124	0.101432054	1.083689216	61.84264011
O2_AND_CO2_delay_minus40	0	HEA04	4	6.1	2	0.561	0.011	0.782516489	8.106958387	5.707984022	0.01758604	0.059221238	6.913328613	439.6215628	420.0937339	429.8576483	0.037710005	0.153877711	64.36308384
O2_AND_CO2_delay_minus40	0	HEA05	5	6.1	2	0.561	0.011	0.839854647	7.499508231	5.316542004	0.038384483	0.09448834	7.202996841	259.1828986	271.1057208	265.1443097	0.109373584	0.417197678	51.59875154
O2_AND_CO2_delay_minus40	0	HEA06	6	6.4	2	0.561	0.011	1.217961763	7.590551817	4.711862125	0	0.072039894	10.01550187	417.0437091	426.6881377	421.8659234	0	0.200999944	64.56100614
O2_AND_CO2_delay_minus40	0	HEA07	7	6.3	2	0.561	0.011	0.961058785	6.794178045	5.006706559	0.041399078	0.1206358	7.4006045	298.5062364	292.3491661	295.4277012	0.13955674	0.557124669	54.31738914
O2_AND_CO2_delay_minus40	0	HEA08	8	6.1	2	0.561	0.011	0.738731767	8.489199072	5.858745428	0.026758369	0.079643608	6.941241028	335.7300304	343.5076211	339.6188257	0.077330223	0.312648928	58.50918136
O2_AND_CO2_delay_minus40	0	HEA09	9	6.0	2	0.561	0.011	0.896918324	7.702881766	5.900040397	0	0.453862313	8.047855804	244.3982656	238.9756165	241.686941	0	2.186382751	44.00893555
O2_AND_CO2_delay_minus40	0	HEA10	10	6.0	2	0.561	0.011	0.845150471	7.750850539	5.890992886	0	0.148119851	7.790134985	211.5087157	213.3130322	212.410874	0	0.689124684	40.65587492
O2_AND_CO2_delay_minus40	1	CLD01	11	8.4	3	0.578	0.020	1.114180245	6.854253345	4.919861988	0.009487288	0.013844826	8.832873672	370.3806971	335.5762062	352.9784516	0.013484089	0.04054823	61.04971517
O2_AND_CO2_delay_minus40	1	CLD02	12	7.6	3	0.578	0.020	1.102025097	7.395661344	5.54586228	0.032424927	0.041567598	9.162204407	439.8759575	418.5772985	429.226628	0.055455082	0.09311067	62.30501146
O2_AND_CO2_delay_minus40	1	CLD03	13	8.1	3	0.578	0.020	1.271655525	8.402439851	6.770030652	0.031267318	0.054831289	12.61700906	328.41104	302.1721982	315.2916191	0.134394138	0.119313638	67.70539588
O2_AND_CO2_delay_minus40	1	CLD04	14	9.2	3	0.578	0.020	0.899893516	8.606290256	6.118939736	0.036764393	0.136054194	8.986744797	363.5377976	329.411377	346.4745873	0.087439049	0.418310114	61.66279503
O2_AND_CO2_delay_minus40	1	CLD05	15	8.4	3	0.578	0.020	1.171019589	6.877986267	5.669831129	0.019015594	0.051013852	8.698256653	574.4899905	579.9852846	577.2376375	0.061182631	0.058741224	80.86689344
O2_AND_CO2_delay_minus40	1	CLD06	16	8.2	3	0.578	0.020	1.407960066	6.607401844	4.395919186	0.039012234	0.035026426	10.49895794	361.4213595	400.0263735	380.7238665	0.136894564	0.026202097	66.27352879
O2_AND_CO2_delay_minus40	1	CLD07	17	6.9	3	0.578	0.020	0.915721176	7.519599395	5.468351065	0.067295024	0.040801657	8.1738564	307.5083205	292.8580928	300.1832066	0.284153552	0.150789679	48.11200353
O2_AND_CO2_delay_minus40	1	CLD08	18	8.5	3	0.578	0.020	0.839601649	7.682568698	6.132347029	0.040127121	0.035672865	7.416297348	379.1975761	359.7337507	369.4656634	0.114676999	0.110219606	66.48333256
O2_AND_CO2_delay_minus40	1	CLD09	19	7.3	3	0.578	0.020	0.940907348	8.261688071	5.683524126	0.037595248	0.091970502	9.429483017	295.775064	263.6988545	279.7369593	0.15629708	0.354645949	45.09515692
O2_AND_CO2_delay_minus40	1	CLD10	20	7.2	3	0.578	0.020	0.709355199	9.053611513	6.478349763	0.05485623	0.181126486	8.354226395	229.4418892	198.7932223	214.1175557	0.317004729	0.794159101	39.46248252
O2_AND_CO2_delay_minus40	2	CYF01	21	14.6	3	0.578	0.020	1.770481518	13.29700057	7.976841368	0.130030809	0.146759598	24.87609375	861.073695	848.6773406	854.8755178	0.163216509	0.13843554	147.3967468
O2_AND_CO2_delay_minus40	2	CYF02	22	8.5	3	0.578	0.020	1.186106938	9.856308616	7.283986381	0.115692727	0.003270696	12.97863603	468.8623299	469.7871211	469.3247255	0.222474278	0.015928132	102.1218062
O2_AND_CO2_delay_minus40	2	CYF03	23	5.1	3	0.578	0.020	0.726645208	11.31236972	6.406738683	0.012436497	0.084031568	9.370079254	398.8587178	367.4124061	383.1355619	0.018995309	0.227567352	52.61402953
O2_AND_CO2_delay_minus40	2	CYF04	24	14.9	3	0.578	0.020	2.312817368	12.07111463	7.804936064	0.098450657	0.140490879	29.62028357	787.4081656	796.0198928	791.7140292	0.16581833	0.151320712	137.7865885
O2_AND_CO2_delay_minus40	2	CYF05	25	18.1	3	0.578	0.020	2.643164204	13.91827306	9.168802034	0.084540125	0.159666845	38.81228113	851.7676975	880.3102364	866.038967	0.092233659	0.144552118	195.5499287
O2_AND_CO2_delay_minus40	2	CYF06	26	12.9	3	0.578	0.020	1.123361507	15.15502108	9.396288972	0.101896829	0.470008736	18.72656732	516.1446111	510.7867416	513.4656763	0.231255378	0.616271497	98.1375206
O2_AND_CO2_delay_minus40	2	CYF07	27	13.0	3	0.578	0.020	1.362373468	9.804792089	6.773035283	0.077223212	0.095648843	14.1857886	800.3335394	785.6854477	793.0094936	0.087660216	0.115598279	126.4591235
O2_AND_CO2_delay_minus40	2	CYF08	28	12.5	3	0.578	0.020	0.74830766	17.28749647	9.366531899	0.094564259	0.148566768	14.63836603	421.2486713	393.0923196	407.1704954	0.141861499	0.470474172	86.53561715
O2_AND_CO2_delay_minus40	2	CYF09	29	11.0	3	0.578	0.020	1.404500317	8.748132862	6.458306116	0.060918802	0.018562454	13.62075537	502.298006	471.3554467	486.8267264	0.158090256	-0.047187596	102.1228089
O2_AND_CO2_delay_minus40	2	CYF10	30	12.5	3	0.578	0.020	1.926177388	13.68005705	8.574428554	0.090058576	0.160030869	28.69621655	563.3446542	565.6262045	564.4854293	0.118418248	0.340110295	95.80850148
O2_AND_CO2_delay_plus40	0	HEA01	1	6.2	2	0.641	0.091	1.076566436	6.699475659	4.825411064	0.007366156	0.093024768	7.982930634	326.8739694	332.4008316	329.6374005	0.042341198	0.198407323	57.59390425
O2_AND_CO2_delay_plus40	0	HEA02	2	6.2	2	0.641	0.091	1.015841158	6.111952351	4.83705438	0.029967886	0.078167218	7.146772751	249.5676712	256.180394	252.8740326	0.14131832	0.240925269	46.97308046
O2_AND_CO2_delay_plus40	0	HEA03	3	6.0	2	0.641	0.091	0.861308141	6.563559529	4.854948562	0.039351768	0.14707646	6.289747253	353.41964	327.9799848	340.6998124	0.170865367	0.618162497	61.84264011
O2_AND_CO2_delay_plus40	0	HEA04	4	6.1	2	0.641	0.091	0.837251812	7.005288138	5.265199018	0.015442687	0.057656913	6.401190186	423.2482334	412.9436476	418.0959405	0.041081823	0.143755266	63.9079405
O2_AND_CO2_delay_plus40	0	HEA05	5	6.1	2	0.641	0.091	0.98167731	6.416056254	4.548062108	0.03302602	0.058160628	7.202996841	259.1828986	271.1057208	265.1443097	0.096675187	0.258569532	51.59875154
O2_AND_CO2_delay_plus40	0	HEA06	6	6.4	2	0.641	0.091	1.33448503	6.927767391	4.298805307	0.019826769	0.064742563	10.01550187	417.0437091	426.6881377	421.8659234	0.050653995	0.182428078	64.56100614
O2_AND_CO2_delay_plus40	0	HEA07	7	6.3	2	0.641	0.091	1.08910172	5.995403716	4.424864064	0.035446885	0.094911625	7.4006045	298.5062364	292.3491661	295.4277012	0.104683837	0.441926545	54.31738914
O2_AND_CO2_delay_plus40	0	HEA08	8	6.1	2	0.641	0.091	0.837147491	7.491202084	5.16795424	0	0.076336611	6.941241028	335.7300304	343.5076211	339.6188257	0	0.28882363	58.50918136
O2_AND_CO2_delay_plus40	0	HEA09	9	6.0	2	0.641	0.091	1.100850946	6.27592303	4.809935734	0.015186554	0.24173635	8.047855804	244.3982656	238.9756165	241.686941	0.088714694	1.161547933	44.00893555
O2_AND_CO2_delay_plus40	0	HEA10	10	6.0	2	0.641	0.091	1.003050572	6.530712576	4.965998529	0	0.103399514	7.790134985	211.5087157	213.3130322	212.410874	0	0.481064196	40.65587492
O2_AND_CO2_delay_plus40	1	CLD01	11	8.4	3	0.658	0.100	1.335573175	5.71804961	4.115954168	0.048766926	0.006008923	8.832873672	370.3806971	335.5762062	352.9784516	0.146352151	0.013197122	61.04971517
O2_AND_CO2_delay_plus40	1	CLD02	12	7.6	3	0.658	0.100	1.255815905	6.489967496	4.87058743	0.037322258	0.033723438	9.162204407	439.8759575	418.5772985	429.226628	0.078932803	0.070930387	62.30501146
O2_AND_CO2_delay_plus40	1	CLD03	13	8.1	3	0.658	0.100	1.728691389	6.520294364	4.996156217	0.029362807	0.024765641	13.29557672	332.771395	305.5721097	319.1717523	0.111574655	0.051870412	68.6495519
O2_AND_CO2_delay_plus40	1	CLD04	14	9.2	3	0.658	0.100	1.072265305	7.22278783	5.146500191	0.044995649	0.122773292	8.986744797	363.5377976	329.411377	346.4745873	0.12038583	0.375229434	61.66279503
O2_AND_CO2_delay_plus40	1	CLD05	15	8.4	3	0.658	0.100	1.285800866	6.264000021	5.172141249	0.037268786	0.027585599	8.698256653	574.4899905	579.9852846	577.2376375	0.063767	0.039317953	80.86689344
O2_AND_CO2_delay_plus40	1	CLD06	16	8.2	3	0.658	0.100	1.476380141	6.301194169	4.202485067	0.036826363	0.028183172	10.49895794	361.4213595	400.0263735	380.7238665	0.122781637	0.020054909	66.27352879
O2_AND_CO2_delay_plus40	1	CLD07	17	6.9	3	0.658	0.100	1.097172125	6.276003778	4.733378572	0.060931095	0.025985301	8.1738564	307.5083205	292.8580928	300.1832066	0.263889534	0.093684553	48.11200353
O2_AND_CO2_delay_plus40	1	CLD08	18	8.5	3	0.658	0.100	1.112582233	5.797591543	4.633094055	0.053326109	0.006667704	7.416297348	379.1975761	359.7337507	369.4656634	0.107209092	0.032497397	66.48333256
O2_AND_CO2_delay_plus40	1	CLD09	19	7.3	3	0.658	0.100	1.16714115	6.660276709	4.774660884	0.053175266	0.051435976	9.429483017	295.775064	263.6988545	279.7369593	0.190108989	0.204410146	45.09515692
O2_AND_CO2_delay_plus40	1	CLD10	20	7.2	3	0.658	0.100	1.020947326	6.290458117	4.509846035	0.022637589	0.076706713	8.354226395	229.4418892	198.7932223	214.1175557	0.110349157	0.339121353	39.46248252
O2_AND_CO2_delay_plus40	2	CYF01	21	14.6	3	0.658	0.100	2.146917318	10.96553349	6.613107082	0.127097252	0.113438119	24.87609375	861.073695	848.6773406	854.8755178	0.162055962	0.103482145	147.3967468
O2_AND_CO2_delay_plus40	2	CYF02	22	8.5	3	0.658	0.100	1.650877779	7.701123483	5.274107503	0.10474298	0.00197229	14.09361363	470.7314594	470.6675639	470.6995117	0.210493217	0.008417164	101.9819834
O2_AND_CO2_delay_plus40	2	CYF03	23	5.1	3	0.658	0.100	0.822394788	10.55227379	5.737087264	0	0.082625045	9.920134964	395.2647121	360.0622816	377.6634969	0	0.212739646	51.78057355
O2_AND_CO2_delay_plus40	2	CYF04	24	14.9	3	0.658	0.100	2.69470138	10.36043689	6.693255334	0.102296223	0.122676533	29.62028357	787.4081656	796.0198928	791.7140292	0.163584268	0.137028365	137.7865885
O2_AND_CO2_delay_plus40	2	CYF05	25	18.1	3	0.658	0.100	3.366497913	13.49161311	7.553218839	0.079097873	0.143608849	47.90348737	854.6980787	888.4231971	871.5606379	0.091449937	0.127546432	195.2081
O2_AND_CO2_delay_plus40	2	CYF06	26	12.9	3	0.658	0.100	1.338583772	12.71834283	7.929439658	0.053569524	0.420367097	18.72656732	516.1446111	510.7867416	513.4656763	0.107663873	0.594803468	98.1375206
O2_AND_CO2_delay_plus40	2	CYF07	27	13.0	3	0.658	0.100	1.508919664	8.852551216	6.120598609	0.055922147	0.099647707	14.1857886	800.3335394	785.6854477	793.0094936	0.050875941	0.129968785	126.4591235
O2_AND_CO2_delay_plus40	2	CYF08	28	12.5	3	0.658	0.100	1.005102745	12.87069018	6.953083435	0.114479834	0.070768278	14.63836603	421.2486713	393.0923196	407.1704954	0.222038204	0.223496751	86.53561715
O2_AND_CO2_delay_plus40	2	CYF09	29	11.0	3	0.658	0.100	1.623965654	8.06080064	5.652420385	0.044608848	0.029029251	14.47046338	486.6035295	469.4823805	478.042955	0.109692969	-0.009063497	102.1228089
O2_AND_CO2_delay_plus40	2	CYF10	30	12.5	3	0.658	0.100	2.352690698	13.44211164	7.306701126	0.076701826	0.157990649	34.43113102	565.8166783	568.9419736	567.3793259	0.057669892	0.347584098	96.3697649
O2_AND_CO2_delay_plus80	0	HEA01	1	6.2	2	0.681	0.131	1.116251964	6.461292672	4.658273737	0.003718812	0.09017231	7.982930634	326.8739694	332.4008316	329.6374005	0.030737399	0.193762357	57.59390425
O2_AND_CO2_delay_plus80	0	HEA02	2	6.2	2	0.681	0.131	1.0664438	5.821940873	4.608001247	0.026930931	0.060320166	7.146772751	249.5676712	256.180394	252.8740326	0.138744579	0.182118212	46.97308046
O2_AND_CO2_delay_plus80	0	HEA03	3	6.0	2	0.681	0.131	0.915249974	6.176724843	4.572677394	0.045526662	0.107345325	6.289747253	353.41964	327.9799848	340.6998124	0.166838013	0.460680569	61.84264011
O2_AND_CO2_delay_plus80	0	HEA04	4	6.1	2	0.681	0.131	0.865132305	6.779529736	5.091952729	0.017397981	0.055138058	6.401190186	423.2482334	412.9436476	418.0959405	0.041219499	0.140576886	63.9079405
O2_AND_CO2_delay_plus80	0	HEA05	5	6.1	2	0.681	0.131	1.043037883	6.038607941	4.27688992	0.034763182	0.044040109	7.202996841	259.1828986	271.1057208	265.1443097	0.1028762	0.198557614	51.59875154
O2_AND_CO2_delay_plus80	0	HEA06	6	6.4	2	0.681	0.131	1.376311003	6.717233135	4.167541823	0.024335627	0.062635975	10.01550187	417.0437091	426.6881377	421.8659234	0.061089182	0.17726462	64.56100614
O2_AND_CO2_delay_plus80	0	HEA07	7	6.3	2	0.681	0.131	1.147370389	5.690929941	4.200651758	0.0291007	0.088075855	7.4006045	298.5062364	292.3491661	295.4277012	0.079959901	0.409344383	54.31738914
O2_AND_CO2_delay_plus80	0	HEA08	8	6.1	2	0.681	0.131	0.875814785	6.755509434	4.919059977	0.007575641	0.067939722	6.553075043	336.8960586	342.8307175	339.8633881	0	0.267967216	58.67979512
O2_AND_CO2_delay_plus80	0	HEA09	9	6.0	2	0.681	0.131	1.189301327	5.809171862	4.452452483	0	0.136574325	8.047855804	244.3982656	238.9756165	241.686941	0	0.657917039	44.00893555
O2_AND_CO2_delay_plus80	0	HEA10	10	6.0	2	0.681	0.131	1.067463744	6.136634636	4.660663032	0	0.087627558	7.790134985	211.5087157	213.3130322	212.410874	0	0.407685483	40.65587492
O2_AND_CO2_delay_plus80	1	CLD01	11	8.4	3	0.698	0.140	1.421453079	5.372582313	3.86900489	0.046611014	0.008011904	8.832873672	370.3806971	335.5762062	352.9784516	0.137634155	0.019345284	61.04971517
O2_AND_CO2_delay_plus80	1	CLD02	12	7.6	3	0.698	0.140	1.323358115	6.158729306	4.623874697	0.03553219	0.032260073	9.162204407	439.8759575	418.5772985	429.226628	0.076671802	0.067268845	62.30501146
O2_AND_CO2_delay_plus80	1	CLD03	13	8.1	3	0.698	0.140	1.925400515	5.85414652	4.484184653	0.038884144	0.014333521	13.29557672	332.771395	305.5721097	319.1717523	0.110332915	0.031422199	68.6495519
O2_AND_CO2_delay_plus80	1	CLD04	14	9.2	3	0.698	0.140	1.145923722	6.758516862	4.819429134	0.042760715	0.118271368	8.986744797	363.5377976	329.411377	346.4745873	0.118598257	0.360048399	61.66279503
O2_AND_CO2_delay_plus80	1	CLD05	15	8.4	3	0.698	0.140	1.332390576	6.044966693	4.996657663	0.044291802	0.01833074	8.698256653	574.4899905	579.9852846	577.2376375	0.075839509	0.024392673	80.86689344
O2_AND_CO2_delay_plus80	1	CLD06	16	8.2	3	0.698	0.140	1.506692958	6.174421862	4.120195635	0.034979446	0.024470332	10.49895794	361.4213595	400.0263735	380.7238665	0.11529191	0.016144061	66.27352879
O2_AND_CO2_delay_plus80	1	CLD07	17	6.9	3	0.698	0.140	1.177084456	5.849925522	4.410885201	0.069080949	0.018679017	8.1738564	307.5083205	292.8580928	300.1832066	0.298186464	0.065328579	48.11200353
O2_AND_CO2_delay_plus80	1	CLD08	18	8.5	3	0.698	0.140	1.211294193	5.325128599	4.256341174	0.04246554	-0.009417443	7.416297348	379.1975761	359.7337507	369.4656634	0.082670456	-0.018333554	66.48333256
O2_AND_CO2_delay_plus80	1	CLD09	19	7.3	3	0.698	0.140	1.265270873	6.143730315	4.402665984	0.051713498	0.041793131	9.429483017	295.775064	263.6988545	279.7369593	0.174897376	0.168877775	45.09515692
O2_AND_CO2_delay_plus80	1	CLD10	20	7.2	3	0.698	0.140	1.153985242	5.565258688	3.990886454	0.026586825	0.044271704	8.354226395	229.4418892	198.7932223	214.1175557	0.119842559	0.196102382	39.46248252
O2_AND_CO2_delay_plus80	2	CYF01	21	14.6	3	0.698	0.140	2.311752494	10.76369448	6.209681192	0.128548717	0.093364834	26.30899756	853.9664862	840.2275298	847.097008	0.150025023	0.092032835	146.767829
O2_AND_CO2_delay_plus80	2	CYF02	22	8.5	3	0.698	0.140	1.825910502	6.962889813	4.768141657	0.091492233	0.003465325	14.09361363	470.7314594	470.6675639	470.6995117	0.190058085	0.009390095	101.9819834
O2_AND_CO2_delay_plus80	2	CYF03	23	5.1	3	0.698	0.140	0.861611079	10.07198627	5.484879401	0	0.076671873	9.920134964	395.2647121	360.0622816	377.6634969	0	0.197411658	51.78057355
O2_AND_CO2_delay_plus80	2	CYF04	24	14.9	3	0.698	0.140	2.850808649	9.793110309	6.329534886	0.097744057	0.113918699	29.62028357	787.4081656	796.0198928	791.7140292	0.150129546	0.131087753	137.7865885
O2_AND_CO2_delay_plus80	2	CYF05	25	18.1	3	0.698	0.140	3.60464497	12.60026653	7.068685205	0.079298313	0.128098232	47.90348737	854.6980787	888.4231971	871.5606379	0.086415336	0.116195187	195.2081
O2_AND_CO2_delay_plus80	2	CYF06	26	12.9	3	0.698	0.140	1.433142091	11.87919009	7.807731273	0.064773407	0.368293653	18.72656732	516.1446111	510.7867416	513.4656763	0.136358317	0.510270397	98.1375206
O2_AND_CO2_delay_plus80	2	CYF07	27	13.0	3	0.698	0.140	1.572866748	8.492638442	5.873495021	0.060232664	0.089094587	14.1857886	800.3335394	785.6854477	793.0094936	0.065148707	0.109595797	126.4591235
O2_AND_CO2_delay_plus80	2	CYF08	28	12.5	3	0.698	0.140	1.115119281	12.13915022	6.311724824	0.078462033	0.073877096	15.33060046	419.1491357	390.3438602	404.7464979	0.162256496	0.207254389	86.20152521
O2_AND_CO2_delay_plus80	2	CYF09	29	11.0	3	0.698	0.140	1.704229715	7.681161329	5.39042189	0.045145015	0.028102047	14.47046338	486.6035295	469.4823805	478.042955	0.118889322	-0.014228167	102.1228089
O2_AND_CO2_delay_plus80	2	CYF10	30	12.5	3	0.698	0.140	2.491258382	12.69444039	6.90333814	0.070258208	0.15025266	34.43113102	565.8166783	568.9419736	567.3793259	0.059211491	0.32416435	96.3697649
O2_delay_minus20	0	HEA01	1	6.2	2	0.581	0.051	0.978801489	7.36863472	5.253692387	0.022934719	0.090749195	7.982930634	326.8739694	332.4008316	329.6374005	0.104125143	0.179749875	57.59390425
O2_delay_minus20	0	HEA02	2	6.2	2	0.581	0.051	0.890370146	6.97324902	5.494404862	0.043030744	0.118816297	7.146772751	249.5676712	256.180394	252.8740326	0.177168153	0.372665608	46.97308046
O2_delay_minus20	0	HEA03	3	6.0	2	0.581	0.051	0.711254608	7.948275044	5.821261682	0.031148098	0.242118867	6.289747253	353.41964	327.9799848	340.6998124	0.133485916	1.019612273	61.84264011
O2_delay_minus20	0	HEA04	4	6.1	2	0.581	0.051	0.770097615	7.616164589	5.716310347	0.0196951	0.057503604	6.401190186	423.2482334	412.9436476	418.0959405	0.043038018	0.149513564	63.9079405
O2_delay_minus20	0	HEA05	5	6.1	2	0.581	0.051	0.830363304	7.159734912	5.329120371	0.042454484	0.089212478	6.816181137	258.6173994	270.4567277	264.5370636	0.123027576	0.395779825	51.13995332
O2_delay_minus20	0	HEA06	6	6.4	2	0.581	0.051	1.211088512	7.633630229	4.704057885	0	0.071190656	10.01550187	417.0437091	426.6881377	421.8659234	0	0.198630468	64.56100614
O2_delay_minus20	0	HEA07	7	6.3	2	0.581	0.051	0.956341349	6.827692334	5.006497042	0.04532331	0.116644332	7.4006045	298.5062364	292.3491661	295.4277012	0.155169496	0.539627683	54.31738914
O2_delay_minus20	0	HEA08	8	6.1	2	0.581	0.051	0.7316009	8.571942741	5.865601433	0.036981644	0.074441532	6.941241028	335.7300304	343.5076211	339.6188257	0.116370067	0.29264073	58.50918136
O2_delay_minus20	0	HEA09	9	6.0	2	0.581	0.051	0.893340973	7.733727675	5.867830852	0	0.428502333	8.047855804	244.3982656	238.9756165	241.686941	0	2.064216575	44.00893555
O2_delay_minus20	0	HEA10	10	6.0	2	0.581	0.051	0.833953528	7.656566617	5.907963289	0	0.145011997	7.591220739	209.8703929	212.0640935	210.9672432	0	0.674665451	40.54296059
O2_delay_minus20	1	CLD01	11	8.4	3	0.598	0.060	1.15167252	6.631115652	4.731215865	0.003119879	0.015648506	8.832873672	370.3806971	335.5762062	352.9784516	0	0.044506555	61.04971517
O2_delay_minus20	1	CLD02	12	6.6	3	0.598	0.060	1.137606234	7.164345769	5.357472077	0.035198117	0.038308365	9.162204407	439.8759575	418.5772985	429.226628	0.061154934	0.086180383	62.30501146
O2_delay_minus20	1	CLD03	13	8.1	3	0.598	0.060	1.382422685	7.729191063	6.202840093	0.042750278	0.040915132	12.61700906	328.41104	302.1721982	315.2916191	0.186912279	0.08137153	67.70539588
O2_delay_minus20	1	CLD04	14	9.2	3	0.598	0.060	0.939420856	8.244169526	5.836152012	0.048475889	0.128804466	8.986744797	363.5377976	329.411377	346.4745873	0.138208392	0.391381363	61.66279503
O2_delay_minus20	1	CLD05	15	8.4	3	0.598	0.060	1.199266063	6.715988138	5.529856781	0.025270017	0.043614747	8.698256653	574.4899905	579.9852846	577.2376375	0.072052743	0.04707483	80.86689344
O2_delay_minus20	1	CLD06	16	8.2	3	0.598	0.060	1.419610119	6.553178097	4.351507097	0.047651365	0.029501463	10.49895794	361.4213595	400.0263735	380.7238665	0.159195511	0.014321017	66.27352879
O2_delay_minus20	1	CLD07	17	6.9	3	0.598	0.060	0.959117796	7.179364651	5.201298848	0.07298438	0.033966619	8.1738564	307.5083205	292.8580928	300.1832066	0.307588628	0.124406919	48.11200353
O2_delay_minus20	1	CLD08	18	8.5	3	0.598	0.060	0.913047437	7.064580748	5.618204487	0.032241193	0.030954575	7.416297348	379.1975761	359.7337507	369.4656634	0.082880409	0.097828955	66.48333256
O2_delay_minus20	1	CLD09	19	7.3	3	0.598	0.060	0.99450947	7.816399188	5.343272268	0.038928231	0.077460777	9.429483017	295.775064	263.6988545	279.7369593	0.141734759	0.304174853	45.09515692
O2_delay_minus20	1	CLD10	20	7.2	3	0.598	0.060	0.782926252	8.202849727	5.81367108	0.067110737	0.138231815	8.354226395	229.4418892	198.7932223	214.1175557	0.36926924	0.604874201	39.46248252
O2_delay_minus20	2	CYF01	21	14.6	3	0.598	0.060	1.81764732	12.9519591	7.698764391	0.129146173	0.141101314	24.87609375	861.073695	848.6773406	854.8755178	0.165699871	0.130214481	147.3967468
O2_delay_minus20	2	CYF02	22	8.5	3	0.598	0.060	1.341436632	9.066677327	6.429378239	0.163604906	-0.012023211	13.49637309	469.5305194	471.1402091	470.3353642	0.298492521	-0.009833361	102.0337095
O2_delay_minus20	2	CYF03	23	5.1	3	0.598	0.060	0.750673553	11.22126644	6.18469391	0.00969072	0.082300536	9.61950795	394.7847339	366.1892215	380.4869777	0.012247982	0.222446659	52.13168967
O2_delay_minus20	2	CYF04	24	14.9	3	0.598	0.060	2.428981891	11.4938212	7.390715887	0.100344837	0.136108315	29.62028357	787.4081656	796.0198928	791.7140292	0.168974952	0.14713714	137.7865885
O2_delay_minus20	2	CYF05	25	18.1	3	0.598	0.060	2.92503959	14.90070318	8.533043632	0.084688213	0.152218355	45.97714673	853.9451836	887.1016179	870.5234008	0.098314312	0.133974646	195.1414397
O2_delay_minus20	2	CYF06	26	12.9	3	0.598	0.060	1.179694655	14.43133378	8.880716518	0.057746758	0.47588322	18.72656732	516.1446111	510.7867416	513.4656763	0.115572617	0.672875213	98.1375206
O2_delay_minus20	2	CYF07	27	13.0	3	0.598	0.060	1.40510297	9.506626129	6.54823134	0.071555844	0.09573419	14.1857886	800.3335394	785.6854477	793.0094936	0.071082615	0.124429821	126.4591235
O2_delay_minus20	2	CYF08	28	12.5	3	0.598	0.060	0.768999133	16.8223415	8.853088248	0.109128053	0.12074879	14.63836603	421.2486713	393.0923196	407.1704954	0.182163867	0.386936692	86.53561715
O2_delay_minus20	2	CYF09	29	11.0	3	0.598	0.060	1.429012655	8.598073174	6.32069284	0.042930276	0.03198865	13.62075537	502.298006	471.3554467	486.8267264	0.11828595	-0.016494884	102.1228089
O2_delay_minus20	2	CYF10	30	12.5	3	0.598	0.060	1.996860128	13.19582488	8.212484299	0.094366729	0.156842968	28.69621655	563.3446542	565.6262045	564.4854293	0.124559749	0.33332875	95.80850148
O2_delay_plus20	0	HEA01	1	6.2	2	0.621	0.051	1.047133904	6.887782552	4.960959348	0.008183034	0.09510741	7.982930634	326.8739694	332.4008316	329.6374005	0.046794872	0.201662117	57.59390425
O2_delay_plus20	0	HEA02	2	6.2	2	0.621	0.051	0.976821998	6.356094316	5.034782208	0.044306005	0.090420855	7.146772751	249.5676712	256.180394	252.8740326	0.20796505	0.274940811	46.97308046
O2_delay_plus20	0	HEA03	3	6.0	2	0.621	0.051	0.81453626	6.940448854	5.136038807	0.030216985	0.182811428	6.289747253	353.41964	327.9799848	340.6998124	0.13726584	0.76684063	61.84264011
O2_delay_plus20	0	HEA04	4	6.1	2	0.621	0.051	0.816307009	7.185029804	5.406436766	0.013168805	0.060098489	6.401190186	423.2482334	412.9436476	418.0959405	0.033458821	0.151173717	63.9079405
O2_delay_plus20	0	HEA05	5	6.1	2	0.621	0.051	0.934766103	6.738045827	4.782290669	0.036721052	0.067465018	7.202996841	259.1828986	271.1057208	265.1443097	0.108536211	0.299603016	51.59875154
O2_delay_plus20	0	HEA06	6	6.4	2	0.621	0.051	1.298557151	7.119441657	4.422507133	0.01386499	0.067052472	10.01550187	417.0437091	426.6881377	421.8659234	0.036373669	0.188000597	64.56100614
O2_delay_plus20	0	HEA07	7	6.3	2	0.621	0.051	1.045642577	6.244585524	4.610005027	0.033875806	0.103608199	7.4006045	298.5062364	292.3491661	295.4277012	0.100066222	0.48103456	54.31738914
O2_delay_plus20	0	HEA08	8	6.1	2	0.621	0.051	0.805023818	7.790131035	5.381774433	0	0.080817052	6.941241028	335.7300304	343.5076211	339.6188257	0	0.30577562	58.50918136
O2_delay_plus20	0	HEA09	9	6.0	2	0.621	0.051	1.032533586	6.691168113	5.13394025	0	0.308617927	8.047855804	244.3982656	238.9756165	241.686941	0	1.486699582	44.00893555
O2_delay_plus20	0	HEA10	10	6.0	2	0.621	0.051	0.952220902	6.879322825	5.237392313	0	0.116667638	7.790134985	211.5087157	213.3130322	212.410874	0	0.542793881	40.65587492
O2_delay_plus20	1	CLD01	11	8.4	3	0.638	0.060	1.280912209	5.962058615	4.29383506	0.048885629	0.005144599	8.832873672	370.3806971	335.5762062	352.9784516	0.147566301	0.01059163	61.04971517
O2_delay_plus20	1	CLD02	12	6.6	3	0.638	0.060	1.24305325	6.556601181	4.932426538	0.034561382	0.035671864	9.162204407	439.8759575	418.5772985	429.226628	0.07250502	0.07528069	62.30501146
O2_delay_plus20	1	CLD03	13	8.1	3	0.638	0.060	1.684338553	6.691989981	5.146379835	0.021176921	0.029428078	13.29557672	332.771395	305.5721097	319.1717523	0.084644489	0.064307006	68.6495519
O2_delay_plus20	1	CLD04	14	9.2	3	0.638	0.060	1.059562682	7.309378602	5.228943364	0.043338251	0.125336944	8.986744797	363.5377976	329.411377	346.4745873	0.116055459	0.382823157	61.66279503
O2_delay_plus20	1	CLD05	15	8.4	3	0.638	0.060	1.276056194	6.311835396	5.21681085	0.028493209	0.034433908	8.698256653	574.4899905	579.9852846	577.2376375	0.04998759	0.050000125	80.86689344
O2_delay_plus20	1	CLD06	16	8.2	3	0.638	0.060	1.474302389	6.31007452	4.218887523	0.02920953	0.032501319	10.49895794	361.4213595	400.0263735	380.7238665	0.101994555	0.030134702	66.27352879
O2_delay_plus20	1	CLD07	17	6.9	3	0.638	0.060	1.080317454	6.373919419	4.818661365	0.056418222	0.02861346	8.1738564	307.5083205	292.8580928	300.1832066	0.244750795	0.104041383	48.11200353
O2_delay_plus20	1	CLD08	18	8.5	3	0.638	0.060	1.087741921	5.929988744	4.753276478	0.055197309	0.013471685	7.416297348	379.1975761	359.7337507	369.4656634	0.11190674	0.053708624	66.48333256
O2_delay_plus20	1	CLD09	19	7.3	3	0.638	0.060	1.14696255	6.777451464	4.878256082	0.047775291	0.056679665	9.429483017	295.775064	263.6988545	279.7369593	0.171147994	0.224386672	45.09515692
O2_delay_plus20	1	CLD10	20	7.2	3	0.638	0.060	0.993655574	6.463231893	4.667084248	0.011895933	0.089956854	8.354226395	229.4418892	198.7932223	214.1175557	0.051088164	0.398986842	39.46248252
O2_delay_plus20	2	CYF01	21	14.6	3	0.638	0.060	2.077094798	11.33414506	6.861483348	0.129570396	0.122600783	24.87609375	861.073695	848.6773406	854.8755178	0.166316471	0.111699855	147.3967468
O2_delay_plus20	2	CYF02	22	8.5	3	0.638	0.060	1.631373306	7.793197047	5.366544553	0.094988268	0.004750297	14.09361363	470.7314594	470.6675639	470.6995117	0.19857228	0.012118032	101.9819834
O2_delay_plus20	2	CYF03	23	5.1	3	0.638	0.060	0.829074048	10.46726162	5.730814585	0	0.084372559	9.920134964	395.2647121	360.0622816	377.6634969	0	0.217239075	51.78057355
O2_delay_plus20	2	CYF04	24	14.9	3	0.638	0.060	2.686206884	10.39319932	6.743625889	0.102918532	0.12350544	29.62028357	787.4081656	796.0198928	791.7140292	0.164645551	0.137632091	137.7865885
O2_delay_plus20	2	CYF05	25	18.1	3	0.638	0.060	3.355062805	13.53759676	7.629631691	0.082043632	0.144443336	47.90348737	854.6980787	888.4231971	871.5606379	0.094392249	0.128139311	195.2081
O2_delay_plus20	2	CYF06	26	12.9	3	0.638	0.060	1.341040146	12.69504673	7.975380427	0.0527029	0.430532798	18.72656732	516.1446111	510.7867416	513.4656763	0.106147516	0.609643144	98.1375206
O2_delay_plus20	2	CYF07	27	13.0	3	0.638	0.060	1.506119436	8.869010179	6.149004409	0.054688015	0.102243002	14.1857886	800.3335394	785.6854477	793.0094936	0.049581397	0.132984849	126.4591235
O2_delay_plus20	2	CYF08	28	12.5	3	0.638	0.060	0.960216467	13.47234345	7.374824292	0.126169377	0.075487178	14.63836603	421.2486713	393.0923196	407.1704954	0.206722319	0.273306603	86.53561715
O2_delay_plus20	2	CYF09	29	11.0	3	0.638	0.060	1.589588302	8.235128158	5.787046078	0.044107079	0.029788432	14.47046338	486.6035295	469.4823805	478.042955	0.10845859	-0.008356694	102.1228089
O2_delay_plus20	2	CYF10	30	12.5	3	0.638	0.060	2.342215726	13.50222811	7.401385414	0.074212622	0.161505886	34.43113102	565.8166783	568.9419736	567.3793259	0.054075661	0.354791055	96.3697649
O2_delay_minus40	0	HEA01	1	6.2	2	0.561	0.051	0.937776238	7.690993164	5.451627546	0.023521167	0.091531137	7.982930634	326.8739694	332.4008316	329.6374005	0.12150765	0.173241694	57.59390425
O2_delay_minus40	0	HEA02	2	6.2	2	0.561	0.051	0.844228432	7.354375324	5.774451773	0.031264383	0.138717055	7.146772751	249.5676712	256.180394	252.8740326	0.102088536	0.446551173	46.97308046
O2_delay_minus40	0	HEA03	3	6.0	2	0.561	0.051	0.655109995	8.62946268	6.277659826	0.013146708	0.286476508	6.289747253	353.41964	327.9799848	340.6998124	0.060413875	1.205299082	61.84264011
O2_delay_minus40	0	HEA04	4	6.1	2	0.561	0.051	0.745938827	7.862829993	5.892866388	0.019405131	0.058894979	6.401190186	423.2482334	412.9436476	418.0959405	0.041070748	0.154002294	63.9079405
O2_delay_minus40	0	HEA05	5	6.1	2	0.561	0.051	0.777041378	7.65104833	5.666672725	0.043049751	0.106103222	6.816181137	258.6173994	270.4567277	264.5370636	0.129279999	0.466759751	51.13995332
O2_delay_minus40	0	HEA06	6	6.4	2	0.561	0.051	1.162999487	7.949274248	4.874749854	0	0.070326406	10.01550187	417.0437091	426.6881377	421.8659234	0	0.196219108	64.56100614
O2_delay_minus40	0	HEA07	7	6.3	2	0.561	0.051	0.910356277	7.172581396	5.236825088	0	0.141054061	7.4006045	298.5062364	292.3491661	295.4277012	0	0.634448761	54.31738914
O2_delay_minus40	0	HEA08	8	6.1	2	0.561	0.051	0.693191033	9.04691597	6.154104503	0.036917477	0.081137486	6.941241028	335.7300304	343.5076211	339.6188257	0.120534707	0.316324851	58.50918136
O2_delay_minus40	0	HEA09	9	6.0	2	0.561	0.051	0.82115277	8.413605915	6.33572265	0	0.511117912	8.047855804	244.3982656	238.9756165	241.686941	0	2.462199116	44.00893555
O2_delay_minus40	0	HEA10	10	6.0	2	0.561	0.051	0.772765164	8.262821667	6.339857588	0.000725298	0.162606526	7.591220739	209.8703929	212.0640935	210.9672432	0	0.757868293	40.54296059
O2_delay_minus40	1	CLD01	11	8.4	3	0.578	0.060	1.085496118	7.035376311	4.990473055	0.008272492	0.015070393	8.832873672	370.3806971	335.5762062	352.9784516	0.013783262	0.043019999	61.04971517
O2_delay_minus40	1	CLD02	12	6.6	3	0.578	0.060	1.082009359	7.532471269	5.612919356	0.034690682	0.040511648	9.162204407	439.8759575	418.5772985	429.226628	0.060292753	0.090852177	62.30501146
O2_delay_minus40	1	CLD03	13	8.1	3	0.578	0.060	1.229925641	8.687524437	6.947610061	0.0154606	0.057120891	12.61700906	328.41104	302.1721982	315.2916191	0.046488907	0.135255781	67.70539588
O2_delay_minus40	1	CLD04	14	9.2	3	0.578	0.060	0.875669393	8.844370785	6.218403492	0.042228656	0.133272624	8.986744797	363.5377976	329.411377	346.4745873	0.102526838	0.410348782	61.66279503
O2_delay_minus40	1	CLD05	15	8.4	3	0.578	0.060	1.157590216	6.957778793	5.716716149	0.021391162	0.049955348	8.698256653	574.4899905	579.9852846	577.2376375	0.064974793	0.057083312	80.86689344
O2_delay_minus40	1	CLD06	16	8.2	3	0.578	0.060	1.391059474	6.687678073	4.423319657	0.057355253	0.027643631	10.49895794	361.4213595	400.0263735	380.7238665	0.189938034	0.005209767	66.27352879
O2_delay_minus40	1	CLD07	17	6.9	3	0.578	0.060	0.895377485	7.690450689	5.551479917	0.067239263	0.040610756	8.1738564	307.5083205	292.8580928	300.1832066	0.28418107	0.150017886	48.11200353
O2_delay_minus40	1	CLD08	18	8.5	3	0.578	0.060	0.815399812	7.910594602	6.25372727	0.042638956	0.033038859	7.416297348	379.1975761	359.7337507	369.4656634	0.121269996	0.102517716	66.48333256
O2_delay_minus40	1	CLD09	19	7.3	3	0.578	0.060	0.916133823	8.485095543	5.764713764	0.037475783	0.090828481	9.429483017	295.775064	263.6988545	279.7369593	0.169614319	0.346111193	45.09515692
O2_delay_minus40	1	CLD10	20	7.2	3	0.578	0.060	0.671688933	9.561310417	6.67817785	0.082091409	0.173931914	8.354226395	229.4418892	198.7932223	214.1175557	0.453684738	0.760425405	39.46248252
O2_delay_minus40	2	CYF01	21	14.6	3	0.578	0.060	1.67976518	14.01510999	8.231246167	0.130091746	0.14910922	24.87609375	861.073695	848.6773406	854.8755178	0.163155557	0.140965056	147.3967468
O2_delay_minus40	2	CYF02	22	8.5	3	0.578	0.060	1.184271008	9.87158847	7.203399984	0.148350161	-0.007377528	12.97863603	468.8623299	469.7871211	469.3247255	0.288185132	-0.005773304	102.1218062
O2_delay_minus40	2	CYF03	23	5.1	3	0.578	0.060	0.709951994	11.57835928	6.440345806	0.010355723	0.084330644	9.370079254	398.8587178	367.4124061	383.1355619	0.014137331	0.227826265	52.61402953
O2_delay_minus40	2	CYF04	24	14.9	3	0.578	0.060	2.290584767	12.18827784	7.795458008	0.099134803	0.141199788	29.62028357	787.4081656	796.0198928	791.7140292	0.166458466	0.152898207	137.7865885
O2_delay_minus40	2	CYF05	25	18.1	3	0.578	0.060	2.623079672	14.02484321	9.130166079	0.086817638	0.155738658	38.81228113	851.7676975	880.3102364	866.038967	0.094634298	0.140761957	195.5499287
O2_delay_minus40	2	CYF06	26	12.9	3	0.578	0.060	1.068673127	13.34424092	9.443407832	0.101314718	0.46235889	15.68663167	508.3194441	502.1467442	505.2330942	0.230361395	0.606019069	99.91899976
O2_delay_minus40	2	CYF07	27	13.0	3	0.578	0.060	1.342875268	9.437563045	6.790609502	0.07754023	0.094384329	13.45547	797.5437853	783.3425341	790.4431597	0.088150997	0.11398092	126.1813287
O2_delay_minus40	2	CYF08	28	12.5	3	0.578	0.060	0.673779853	19.19969255	9.815916158	0.092932749	0.160005211	14.63836603	421.2486713	393.0923196	407.1704954	0.139404173	0.494199225	86.53561715
O2_delay_minus40	2	CYF09	29	11.0	3	0.578	0.060	1.354262103	9.072656871	6.635664194	0.061337651	0.019398387	13.62075537	502.298006	471.3554467	486.8267264	0.158764715	-0.046781639	102.1228089
O2_delay_minus40	2	CYF10	30	12.5	3	0.578	0.060	1.846592873	13.66284457	8.73813703	0.081117251	0.165232867	27.48371142	561.0274313	562.6709127	561.849172	0.130284166	0.33397294	95.21467078
O2_delay_plus40	0	HEA01	1	6.2	2	0.641	0.051	1.079564297	6.680871766	4.830409893	0.006168021	0.094284	7.982930634	326.8739694	332.4008316	329.6374005	0.038119899	0.201908433	57.59390425
O2_delay_plus40	0	HEA02	2	6.2	2	0.641	0.051	1.017380463	6.102704913	4.843117998	0.025772442	0.083264925	7.146772751	249.5676712	256.180394	252.8740326	0.125159174	0.25791652	46.97308046
O2_delay_plus40	0	HEA03	3	6.0	2	0.641	0.051	0.860391585	6.570551538	4.881231223	0.029160033	0.15880207	6.289747253	353.41964	327.9799848	340.6998124	0.136826517	0.664372162	61.84264011
O2_delay_plus40	0	HEA04	4	6.1	2	0.641	0.051	0.838230419	6.997109685	5.269696431	0.013143764	0.059309198	6.401190186	423.2482334	412.9436476	418.0959405	0.03451121	0.148435551	63.9079405
O2_delay_plus40	0	HEA05	5	6.1	2	0.641	0.051	0.983470129	6.40436009	4.558688954	0.031156416	0.060623308	7.202996841	259.1828986	271.1057208	265.1443097	0.090709485	0.268563424	51.59875154
O2_delay_plus40	0	HEA06	6	6.4	2	0.641	0.051	1.337777542	6.910716905	4.304339168	0.021414045	0.064630384	10.01550187	417.0437091	426.6881377	421.8659234	0.054857225	0.182217181	64.56100614
O2_delay_plus40	0	HEA07	7	6.3	2	0.641	0.051	1.08975973	5.991783617	4.434610893	0.035056231	0.096747051	7.4006045	298.5062364	292.3491661	295.4277012	0.102465031	0.450495027	54.31738914
O2_delay_plus40	0	HEA08	8	6.1	2	0.641	0.051	0.838717819	7.477176333	5.18280421	0	0.076750692	6.941241028	335.7300304	343.5076211	339.6188257	0	0.290390327	58.50918136
O2_delay_plus40	0	HEA09	9	6.0	2	0.641	0.051	1.100424983	6.278352375	4.834325272	0	0.260780948	8.047855804	244.3982656	238.9756165	241.686941	0	1.256255369	44.00893555
O2_delay_plus40	0	HEA10	10	6.0	2	0.641	0.051	1.01017275	6.717104132	4.974140866	0	0.105120178	8.058435553	212.1364882	213.1740621	212.6552751	0	0.489069552	40.74685328
O2_delay_plus40	1	CLD01	11	8.4	3	0.658	0.060	1.341976906	5.690763856	4.112604524	0.047060883	0.006246212	8.832873672	370.3806971	335.5762062	352.9784516	0.140290302	0.014156902	61.04971517
O2_delay_plus40	1	CLD02	12	6.6	3	0.658	0.060	1.291727767	6.309537207	4.756546048	0.04006249	0.032362662	9.162204407	439.8759575	418.5772985	429.226628	0.079105843	0.070281055	62.30501146
O2_delay_plus40	1	CLD03	13	8.1	3	0.658	0.060	1.822179896	6.185765052	4.766535938	0.012783215	0.024916451	13.29557672	332.771395	305.5721097	319.1717523	0.04420491	0.057365174	68.6495519
O2_delay_plus40	1	CLD04	14	9.2	3	0.658	0.060	1.11430103	6.950316466	4.987971738	0.034082128	0.125486399	8.986744797	363.5377976	329.411377	346.4745873	0.094249422	0.381366734	61.66279503
O2_delay_plus40	1	CLD05	15	8.4	3	0.658	0.060	1.311202242	6.142650152	5.08499902	0.027052787	0.031963552	8.698256653	574.4899905	579.9852846	577.2376375	0.048274849	0.045929761	80.86689344
O2_delay_plus40	1	CLD06	16	8.2	3	0.658	0.060	1.498753779	6.207128929	4.159793663	0.020716578	0.033507111	10.49895794	361.4213595	400.0263735	380.7238665	0.076254699	0.036513281	66.27352879
O2_delay_plus40	1	CLD07	17	6.9	3	0.658	0.060	1.136919929	6.056588704	4.585160976	0.062176359	0.023666924	8.1738564	307.5083205	292.8580928	300.1832066	0.26878009	0.084823645	48.11200353
O2_delay_plus40	1	CLD08	18	8.5	3	0.658	0.060	1.161198857	5.55486023	4.461048567	0.050534332	0.003487683	7.416297348	379.1975761	359.7337507	369.4656634	0.101559629	0.022018065	66.48333256
O2_delay_plus40	1	CLD09	19	7.3	3	0.658	0.060	1.215685351	6.394321533	4.610880725	0.039021953	0.052170166	9.429483017	295.775064	263.6988545	279.7369593	0.132208268	0.207917582	45.09515692
O2_delay_plus40	1	CLD10	20	7.2	3	0.658	0.060	1.088245043	5.901452468	4.27915632	0	0.070795823	8.354226395	229.4418892	198.7932223	214.1175557	0	0.313873189	39.46248252
O2_delay_plus40	2	CYF01	21	14.6	3	0.658	0.060	2.221983809	11.19855035	6.523669558	0.126057489	0.115985747	26.30899756	853.9664862	840.2275298	847.097008	0.160990897	0.106480178	146.767829
O2_delay_plus40	2	CYF02	22	8.5	3	0.658	0.060	1.756623185	7.237530362	5.002439345	0.103061573	0.001075727	14.09361363	470.7314594	470.6675639	470.6995117	0.209140292	0.005797329	101.9819834
O2_delay_plus40	2	CYF03	23	5.1	3	0.658	0.060	0.865447499	10.02733843	5.517705628	0	0.081500589	9.920134964	395.2647121	360.0622816	377.6634969	0	0.209844442	51.78057355
O2_delay_plus40	2	CYF04	24	14.9	3	0.658	0.060	2.802420198	9.962204666	6.48754759	0.097285583	0.120087652	29.62028357	787.4081656	796.0198928	791.7140292	0.150503123	0.137838059	137.7865885
O2_delay_plus40	2	CYF05	25	18.1	3	0.658	0.060	3.536003889	12.84486352	7.28988118	0.075768525	0.142820476	47.90348737	854.6980787	888.4231971	871.5606379	0.087649634	0.127323037	195.2081
O2_delay_plus40	2	CYF06	26	12.9	3	0.658	0.060	1.424710062	11.94949609	7.934723915	0.056236136	0.405375472	18.72656732	516.1446111	510.7867416	513.4656763	0.12023412	0.567461585	98.1375206
O2_delay_plus40	2	CYF07	27	13.0	3	0.658	0.060	1.553007003	8.601241707	5.97672136	0.059407241	0.094304638	14.1857886	800.3335394	785.6854477	793.0094936	0.064361987	0.115681811	126.4591235
O2_delay_plus40	2	CYF08	28	12.5	3	0.658	0.060	1.059042525	12.78192343	6.829738516	0.114878223	0.071163176	15.33060046	419.1491357	390.3438602	404.7464979	0.22235943	0.225171716	86.20152521
O2_delay_plus40	2	CYF09	29	11.0	3	0.658	0.060	1.655326483	7.908085514	5.576200162	0.044153936	0.028823884	14.47046338	486.6035295	469.4823805	478.042955	0.109090092	-0.008892363	102.1228089
O2_delay_plus40	2	CYF10	30	12.5	3	0.658	0.060	2.460489771	12.85318533	7.090028542	0.07853043	0.155202636	34.43113102	565.8166783	568.9419736	567.3793259	0.061342863	0.34157268	96.3697649
O2_delay_minus60	0	HEA01	1	6.2	2	0.541	0.051	0.892564131	8.080574136	5.690584632	0.016957665	0.095745989	7.982930634	326.8739694	332.4008316	329.6374005	0.082844907	0.194252081	57.59390425
O2_delay_minus60	0	HEA02	2	6.2	2	0.541	0.051	0.789920839	7.859993611	6.146765371	0.023823773	0.159294833	7.146772751	249.5676712	256.180394	252.8740326	0.091598543	0.509113916	46.97308046
O2_delay_minus60	0	HEA03	3	6.0	2	0.541	0.051	0.596706226	9.474087935	6.835367716	0.033560447	0.319302487	6.289747253	353.41964	327.9799848	340.6998124	0.134554199	1.349052888	61.84264011
O2_delay_minus60	0	HEA04	4	6.1	2	0.541	0.051	0.721022673	8.13454334	6.086286394	0.022658959	0.057804755	6.401190186	423.2482334	412.9436476	418.0959405	0.059936262	0.14347887	63.9079405
O2_delay_minus60	0	HEA05	5	6.1	2	0.541	0.051	0.722351199	8.230319473	6.059061834	0.042885719	0.12850997	6.816181137	258.6173994	270.4567277	264.5370636	0.132779981	0.560906331	51.13995332
O2_delay_minus60	0	HEA06	6	6.4	2	0.541	0.051	1.112428099	8.310651163	5.068149355	0	0.069429366	10.01550187	417.0437091	426.6881377	421.8659234	0	0.193716258	64.56100614
O2_delay_minus60	0	HEA07	7	6.3	2	0.541	0.051	0.850747137	7.675141317	5.578207971	0	0.152803369	7.4006045	298.5062364	292.3491661	295.4277012	0	0.687296116	54.31738914
O2_delay_minus60	0	HEA08	8	6.1	2	0.541	0.051	0.653750657	9.592710863	6.481160807	0.043128634	0.086387984	6.941241028	335.7300304	343.5076211	339.6188257	0.148378432	0.334411856	58.50918136
O2_delay_minus60	0	HEA09	9	6.0	2	0.541	0.051	0.739103569	9.347615263	6.975362771	0.016160029	0.61184809	8.047855804	244.3982656	238.9756165	241.686941	0.031896956	2.961672743	44.00893555
O2_delay_minus60	0	HEA10	10	6.0	2	0.541	0.051	0.709351741	9.001487374	6.858208999	0	0.18442494	7.591220739	209.8703929	212.0640935	210.9672432	0	0.858033394	40.54296059
O2_delay_minus60	1	CLD01	11	8.4	3	0.558	0.060	1.017689242	7.504131278	5.287438763	0.005691098	0.016814015	8.832873672	370.3806971	335.5762062	352.9784516	0.024606101	0.043439675	61.04971517
O2_delay_minus60	1	CLD02	12	6.6	3	0.558	0.060	1.024626978	7.9543137	5.90384317	0.020915156	0.049034043	9.162204407	439.8759575	418.5772985	429.226628	0.03039383	0.109314297	62.30501146
O2_delay_minus60	1	CLD03	13	8.1	3	0.558	0.060	1.074289772	9.946114489	7.917141935	0.026160288	0.068295748	12.61700906	328.41104	302.1721982	315.2916191	0.077893327	0.160790173	67.70539588
O2_delay_minus60	1	CLD04	14	9.2	3	0.558	0.060	0.809598282	9.566157648	6.671077514	0.028347458	0.140342334	8.986744797	363.5377976	329.411377	346.4745873	0.065948036	0.430119205	61.66279503
O2_delay_minus60	1	CLD05	15	8.4	3	0.558	0.060	1.114019126	7.229908772	5.926515311	0.01771143	0.056515461	8.698256653	574.4899905	579.9852846	577.2376375	0.058252142	0.06738061	80.86689344
O2_delay_minus60	1	CLD06	16	8.2	3	0.558	0.060	1.361852021	6.831107781	4.499029431	0.066900306	0.025721695	10.49895794	361.4213595	400.0263735	380.7238665	0.220675874	-0.004177822	66.27352879
O2_delay_minus60	1	CLD07	17	6.9	3	0.558	0.060	0.829926007	8.296952183	5.963570689	0.064819883	0.047644046	8.1738564	307.5083205	292.8580928	300.1832066	0.259592458	0.180294757	48.11200353
O2_delay_minus60	1	CLD08	18	8.5	3	0.558	0.060	0.712194396	9.056933592	7.103155611	0.056149755	0.03355727	7.416297348	379.1975761	359.7337507	369.4656634	0.155759264	0.106533464	66.48333256
O2_delay_minus60	1	CLD09	19	7.3	3	0.558	0.060	0.835909586	9.299430405	6.269790815	0.031527204	0.108669725	9.429483017	295.775064	263.6988545	279.7369593	0.129281868	0.420668815	45.09515692
O2_delay_minus60	1	CLD10	20	7.2	3	0.558	0.060	0.557728562	11.51496773	7.878845114	0.119005059	0.21707937	8.354226395	229.4418892	198.7932223	214.1175557	0.729782011	0.936364379	39.46248252
O2_delay_minus60	2	CYF01	21	14.6	3	0.558	0.060	1.536072262	15.32616292	8.870698455	0.122733848	0.163503186	24.87609375	861.073695	848.6773406	854.8755178	0.148637669	0.161297204	147.3967468
O2_delay_minus60	2	CYF02	22	8.5	3	0.558	0.060	1.027636289	11.37623901	8.225209384	0.099564781	0.00826513	12.97863603	468.8623299	469.7871211	469.3247255	0.200336953	0.022910776	102.1218062
O2_delay_minus60	2	CYF03	23	5.1	3	0.558	0.060	0.671072961	12.24915878	6.723183886	0.006382296	0.090127378	9.370079254	398.8587178	367.4124061	383.1355619	0.154796869	0.110375672	52.61402953
O2_delay_minus60	2	CYF04	24	14.9	3	0.558	0.060	2.146756286	13.00486867	8.266716964	0.101536069	0.142881317	29.62028357	787.4081656	796.0198928	791.7140292	0.14646344	0.169513173	137.7865885
O2_delay_minus60	2	CYF05	25	18.1	3	0.558	0.060	2.406052427	15.28989174	9.856436634	0.089860518	0.158979079	38.81228113	851.7676975	880.3102364	866.038967	0.100587746	0.14141004	195.5499287
O2_delay_minus60	2	CYF06	26	12.9	3	0.558	0.060	0.988209299	14.43078069	10.10493512	0.107674448	0.481755925	15.68663167	508.3194441	502.1467442	505.2330942	0.241951548	0.629459226	99.91899976
O2_delay_minus60	2	CYF07	27	13.0	3	0.558	0.060	1.289093378	9.831304865	7.049690791	0.079234544	0.096773912	13.45547	797.5437853	783.3425341	790.4431597	0.090641483	0.116404476	126.1813287
O2_delay_minus60	2	CYF08	28	12.5	3	0.558	0.060	0.576028415	21.30160682	11.03507556	0.070463862	0.214376137	13.88033081	423.1776247	395.6315143	409.4045695	0.09294314	0.628032484	86.82035923
O2_delay_minus60	2	CYF09	29	11.0	3	0.558	0.060	1.276489877	9.625423274	6.998441303	0.061206024	0.020145577	13.62075537	502.298006	471.3554467	486.8267264	0.158724221	-0.048348402	102.1228089
O2_delay_minus60	2	CYF10	30	12.5	3	0.558	0.060	1.704359396	14.45058222	9.014145651	0.086589837	0.162772306	26.83698559	560.6579531	561.6903283	561.1741407	0.154072607	0.322403487	94.8769576
O2_delay_plus60	0	HEA01	1	6.2	2	0.661	0.051	1.111762379	6.487385047	4.702002178	0.002651285	0.093828495	7.982930634	326.8739694	332.4008316	329.6374005	0.027388261	0.202311309	57.59390425
O2_delay_plus60	0	HEA02	2	6.2	2	0.661	0.051	1.05383859	5.891578472	4.680182922	0.025363871	0.072667105	7.146772751	249.5676712	256.180394	252.8740326	0.133981097	0.22155013	46.97308046
O2_delay_plus60	0	HEA03	3	6.0	2	0.661	0.051	0.901739469	6.269268946	4.667820868	0.030954773	0.136552382	6.289747253	353.41964	327.9799848	340.6998124	0.122570566	0.578270398	61.84264011
O2_delay_plus60	0	HEA04	4	6.1	2	0.661	0.051	0.858828313	6.829292995	5.146245584	0.013030689	0.058647411	6.401190186	423.2482334	412.9436476	418.0959405	0.028353651	0.150686703	63.9079405
O2_delay_plus60	0	HEA05	5	6.1	2	0.661	0.051	1.028379233	6.124683032	4.365547271	0.027206529	0.054316647	7.202996841	259.1828986	271.1057208	265.1443097	0.078437446	0.240286527	51.59875154
O2_delay_plus60	0	HEA06	6	6.4	2	0.661	0.051	1.371024016	6.743136345	4.208080036	0.028196344	0.062350589	10.01550187	417.0437091	426.6881377	421.8659234	0.071250062	0.176766855	64.56100614
O2_delay_plus60	0	HEA07	7	6.3	2	0.661	0.051	1.130075751	5.778023723	4.281617326	0.035483844	0.091155376	7.4006045	298.5062364	292.3491661	295.4277012	0.102175325	0.425456245	54.31738914
O2_delay_plus60	0	HEA08	8	6.1	2	0.661	0.051	0.870704298	7.202492333	5.00422108	0.018822116	0.065751531	6.941241028	335.7300304	343.5076211	339.6188257	0.014468183	0.271297274	58.50918136
O2_delay_plus60	0	HEA09	9	6.0	2	0.661	0.051	1.162641408	5.94237893	4.585331167	0	0.213182406	8.047855804	244.3982656	238.9756165	241.686941	0	1.026959766	44.00893555
O2_delay_plus60	0	HEA10	10	6.0	2	0.661	0.051	1.058125135	6.412696695	4.755567395	0	0.094816017	8.058435553	212.1364882	213.1740621	212.6552751	0	0.441129648	40.74685328
O2_delay_plus60	1	CLD01	11	8.4	3	0.678	0.060	1.398327392	5.46143465	3.95608533	0.044312704	0.007822598	8.832873672	370.3806971	335.5762062	352.9784516	0.13016894	0.019069366	61.04971517
O2_delay_plus60	1	CLD02	12	6.6	3	0.678	0.060	1.337103598	6.095417301	4.60159325	0.031639903	0.034623834	9.162204407	439.8759575	418.5772985	429.226628	0.067321893	0.072690379	62.30501146
O2_delay_plus60	1	CLD03	13	8.1	3	0.678	0.060	1.950929295	5.777542401	4.457073492	0.014399039	0.019350566	13.29557672	332.771395	305.5721097	319.1717523	0.031942987	0.046952703	68.6495519
O2_delay_plus60	1	CLD04	14	9.2	3	0.678	0.060	1.192945999	7.503318365	4.780564647	0.033966012	0.122871421	10.37705362	360.8022757	328.8947097	344.8484927	0.094112021	0.373362865	61.18816489
O2_delay_plus60	1	CLD05	15	8.4	3	0.678	0.060	1.342229534	6.000655215	4.973558246	0.025219995	0.029846097	8.698256653	574.4899905	579.9852846	577.2376375	0.046008171	0.04237407	80.86689344
O2_delay_plus60	1	CLD06	16	8.2	3	0.678	0.060	1.520522513	6.118263859	4.106990116	0.012443255	0.034244218	10.49895794	361.4213595	400.0263735	380.7238665	0.051532633	0.042159031	66.27352879
O2_delay_plus60	1	CLD07	17	6.9	3	0.678	0.060	1.188856707	5.791998615	4.388876958	0.066204874	0.019324754	8.1738564	307.5083205	292.8580928	300.1832066	0.285457444	0.06806775	48.11200353
O2_delay_plus60	1	CLD08	18	8.5	3	0.678	0.060	1.223288285	5.272916797	4.238067509	0.042553861	-0.009245111	7.416297348	379.1975761	359.7337507	369.4656634	0.083802614	-0.018206679	66.48333256
O2_delay_plus60	1	CLD09	19	7.3	3	0.678	0.060	1.279541203	6.075211177	4.385986126	0.03891819	0.046345428	9.429483017	295.775064	263.6988545	279.7369593	0.130461611	0.185392401	45.09515692
O2_delay_plus60	1	CLD10	20	7.2	3	0.678	0.060	1.188514473	5.529437488	3.93188762	0	0.05319561	8.549816483	229.1761815	198.7277164	213.951949	0	0.235842669	39.3525935
O2_delay_plus60	2	CYF01	21	14.6	3	0.678	0.060	2.333581784	10.66300643	6.24321685	0.12760317	0.105025681	26.30899756	853.9664862	840.2275298	847.097008	0.14958426	0.104202444	146.767829
O2_delay_plus60	2	CYF02	22	8.5	3	0.678	0.060	1.864770942	6.817788365	4.72101266	0.09521935	0.001387607	14.09361363	470.7314594	470.6675639	470.6995117	0.197900962	0.004964597	101.9819834
O2_delay_plus60	2	CYF03	23	5.1	3	0.678	0.060	0.897808643	9.665907134	5.331668943	0	0.078822177	9.920134964	395.2647121	360.0622816	377.6634969	0	0.202948174	51.78057355
O2_delay_plus60	2	CYF04	24	14.9	3	0.678	0.060	2.905876508	9.607525816	6.271553356	0.098330278	0.112412743	29.62028357	787.4081656	796.0198928	791.7140292	0.142904485	0.133318952	137.7865885
O2_delay_plus60	2	CYF05	25	18.1	3	0.678	0.060	3.69274679	12.29964846	7.010180165	0.076243852	0.135265785	47.90348737	854.6980787	888.4231971	871.5606379	0.082868275	0.123356579	195.2081
O2_delay_plus60	2	CYF06	26	12.9	3	0.678	0.060	1.494966105	11.38792864	7.593412581	0.042026624	0.392726988	18.72656732	516.1446111	510.7867416	513.4656763	0.116052836	0.537800638	98.1375206
O2_delay_plus60	2	CYF07	27	13.0	3	0.678	0.060	1.595805806	8.370560222	5.825604892	0.057294966	0.092345496	14.1857886	800.3335394	785.6854477	793.0094936	0.061779289	0.113364968	126.4591235
O2_delay_plus60	2	CYF08	28	12.5	3	0.678	0.060	1.142513018	11.84809297	6.392235539	0.097739161	0.070819289	15.33060046	419.1491357	390.3438602	404.7464979	0.202482919	0.206033275	86.20152521
O2_delay_plus60	2	CYF09	29	11.0	3	0.678	0.060	1.713763619	7.638429966	5.396941449	0.045608697	0.026894999	14.47046338	486.6035295	469.4823805	478.042955	0.120427352	-0.016462834	102.1228089
O2_delay_plus60	2	CYF10	30	12.5	3	0.678	0.060	2.558551024	12.36056296	6.836975027	0.067413879	0.154808016	34.43113102	565.8166783	568.9419736	567.3793259	0.053598966	0.333412822	96.3697649
O2_delay_minus80	0	HEA01	1	6.2	2	0.521	0.051	0.837014657	8.616851054	6.025238513	0.014188898	0.097965879	7.982930634	326.8739694	332.4008316	329.6374005	0.074987722	0.199789559	57.59390425
O2_delay_minus80	0	HEA02	2	6.2	2	0.521	0.051	0.738698976	8.40501064	6.54045573	0.02501733	0.178947315	7.146772751	249.5676712	256.180394	252.8740326	0.115340916	0.566679761	46.97308046
O2_delay_minus80	0	HEA03	3	6.0	2	0.521	0.051	0.515690644	10.96247782	7.832553927	0.032592599	0.36792065	6.289747253	353.41964	327.9799848	340.6998124	0.114885977	1.561894333	61.84264011
O2_delay_minus80	0	HEA04	4	6.1	2	0.521	0.051	0.695492835	8.433142501	6.298428311	0.021211238	0.060240795	6.401190186	423.2482334	412.9436476	418.0959405	0.05557471	0.150111983	63.9079405
O2_delay_minus80	0	HEA05	5	6.1	2	0.521	0.051	0.666545005	8.919399434	6.518601723	0.039402126	0.159116514	6.816181137	258.6173994	270.4567277	264.5370636	0.106718802	0.695254882	51.13995332
O2_delay_minus80	0	HEA06	6	6.4	2	0.521	0.051	1.059663105	8.724472742	5.287007162	0	0.068593822	10.01550187	417.0437091	426.6881377	421.8659234	0	0.19138499	64.56100614
O2_delay_minus80	0	HEA07	7	6.3	2	0.521	0.051	0.799670952	8.165364121	5.900136393	0	0.165871971	7.4006045	298.5062364	292.3491661	295.4277012	0	0.746077537	54.31738914
O2_delay_minus80	0	HEA08	8	6.1	2	0.521	0.051	0.613851212	10.21622325	6.852623109	0	0.119859229	6.941241028	335.7300304	343.5076211	339.6188257	0	0.453493771	58.50918136
O2_delay_minus80	0	HEA09	9	6.0	2	0.521	0.051	0.652074861	9.936549071	7.347732907	0.06149252	0.730583969	7.551373856	242.0211862	236.7016413	239.3614137	0.345046426	3.502396593	43.77336122
O2_delay_minus80	0	HEA10	10	6.0	2	0.521	0.051	0.644201871	9.911832035	7.487167208	0.014783546	0.204386077	7.591220739	209.8703929	212.0640935	210.9672432	0	0.98059376	40.54296059
O2_delay_minus80	1	CLD01	11	8.4	3	0.538	0.060	0.945267071	8.464140895	5.886688954	0.064255	0.003443796	8.832873672	370.3806971	335.5762062	352.9784516	0.236150812	-0.006422582	75.04971517
O2_delay_minus80	1	CLD02	12	6.6	3	0.538	0.060	0.979695796	8.633500769	6.376827195	0.029241179	0.04816662	9.162204407	439.8759575	418.5772985	429.226628	0.055087293	0.104460837	76.30501146
O2_delay_minus80	1	CLD03	13	8.1	3	0.538	0.060	0.930132903	12.11978312	9.640980869	0.02216883	0.086216817	12.61700906	328.41104	302.1721982	315.2916191	0.042466492	0.209581506	81.70539588
O2_delay_minus80	1	CLD04	14	9.2	3	0.538	0.060	0.755458014	10.75207973	7.431959477	0.032523965	0.141224783	8.986744797	363.5377976	329.411377	346.4745873	0.113451461	0.420989728	75.66279503
O2_delay_minus80	1	CLD05	15	8.4	3	0.538	0.060	1.082734181	7.619835781	6.224295053	0.014291809	0.063281468	8.698256653	574.4899905	579.9852846	577.2376375	0.051678175	0.077998368	94.86689344
O2_delay_minus80	1	CLD06	16	8.2	3	0.538	0.060	1.346121028	7.181343831	4.684782336	0.040495864	0.037542854	10.49895794	361.4213595	400.0263735	380.7238665	0.105902038	0.04270919	80.27352879
O2_delay_minus80	1	CLD07	17	6.9	3	0.538	0.060	0.776947151	9.367247684	6.716567979	0.049495205	0.058586645	8.1738564	307.5083205	292.8580928	300.1832066	0.167823301	0.230193913	62.11200353
O2_delay_minus80	1	CLD08	18	8.5	3	0.538	0.060	0.618543169	10.90351924	7.826168434	0.064701319	0.033944863	7.416297348	379.1975761	359.7337507	369.4656634	0.183045529	0.108046839	80.48333256
O2_delay_minus80	1	CLD09	19	7.3	3	0.538	0.060	0.767292772	10.78790693	7.239202099	0	0.13806768	9.429483017	295.775064	263.6988545	279.7369593	0	0.537104405	59.09515692
O2_delay_minus80	1	CLD10	20	7.2	3	0.538	0.060	0.455432151	15.39247147	10.19038474	0.072831105	0.284339715	8.354226395	229.4418892	198.7932223	214.1175557	0.521148644	1.230930586	53.46248252
O2_delay_minus80	2	CYF01	21	14.6	3	0.538	0.060	1.350646263	15.61889555	10.04204891	0.111293205	0.168398063	21.89560291	876.2630841	865.9110085	871.0870463	0.116033499	0.184182077	162.7744042
O2_delay_minus80	2	CYF02	22	8.5	3	0.538	0.060	0.882367894	13.69342211	9.776594324	0.136774974	-0.00610934	12.97863603	468.8623299	469.7871211	469.3247255	0.257039615	0.000896241	116.1218062
O2_delay_minus80	2	CYF03	23	5.1	3	0.538	0.060	0.623729765	13.74005176	7.415649486	0.020898091	0.078943495	9.370079254	398.8587178	367.4124061	383.1355619	0.182466146	0.086165958	66.61402953
O2_delay_minus80	2	CYF04	24	14.9	3	0.538	0.060	2.012837526	13.8215794	8.906022985	0.103093092	0.143508954	28.97259369	789.1621543	799.549583	794.3558687	0.127992931	0.184667147	151.8332561
O2_delay_minus80	2	CYF05	25	18.1	3	0.538	0.060	2.193847817	17.04962433	10.84874077	0.085111422	0.168147614	38.81228113	851.7676975	880.3102364	866.038967	0.103821151	0.144015046	209.5499287
O2_delay_minus80	2	CYF06	26	12.9	3	0.538	0.060	0.919812032	15.97568976	10.23783996	0.111981228	0.503615893	15.68663167	508.3194441	502.1467442	505.2330942	0.248846915	0.657689575	113.9189998
O2_delay_minus80	2	CYF07	27	13.0	3	0.538	0.060	1.247644743	10.34867503	7.392109381	0.102105264	0.078657201	13.45547	797.5437853	783.3425341	790.4431597	0.102671994	0.109494881	140.1813287
O2_delay_minus80	2	CYF08	28	12.5	3	0.538	0.060	0.495155235	25.77036435	12.68941399	0.058744802	0.269955861	13.88033081	423.1776247	395.6315143	409.4045695	0.078216244	0.758251114	100.8203592
O2_delay_minus80	2	CYF09	29	11.0	3	0.538	0.060	1.209899278	10.49075374	7.577473492	0.073958106	0.010833567	13.62075537	502.298006	471.3554467	486.8267264	0.204424694	-0.086415679	116.1228089
O2_delay_minus80	2	CYF10	30	12.5	3	0.538	0.060	1.575432257	16.05971027	9.94418701	0.103618629	0.15127898	26.83698559	560.6579531	561.6903283	561.1741407	0.222217135	0.278661272	108.8769576
O2_delay_plus80	0	HEA01	1	6.2	2	0.681	0.051	1.143976827	6.304699943	4.577089998	0	0.092616012	7.982930634	326.8739694	332.4008316	329.6374005	0.01639415	0.201974663	57.59390425
O2_delay_plus80	0	HEA02	2	6.2	2	0.681	0.051	1.087279672	5.710373248	4.5400054	0.015027131	0.065159267	7.146772751	249.5676712	256.180394	252.8740326	0.088680219	0.200435242	46.97308046
O2_delay_plus80	0	HEA03	3	6.0	2	0.681	0.051	0.938297289	6.025006491	4.493425226	0.027147033	0.117857009	6.289747253	353.41964	327.9799848	340.6998124	0.107575131	0.499021534	61.84264011
O2_delay_plus80	0	HEA04	4	6.1	2	0.681	0.051	0.888776623	7.137708675	5.033817742	0.014839183	0.056685439	6.913328613	439.6215628	420.0937339	429.8576483	0.033647725	0.145215303	64.36308384
O2_delay_plus80	0	HEA05	5	6.1	2	0.681	0.051	1.069348844	5.890030068	4.202045768	0.019793386	0.049076108	7.202996841	259.1828986	271.1057208	265.1443097	0.054591063	0.215787799	51.59875154
O2_delay_plus80	0	HEA06	6	6.4	2	0.681	0.051	1.406388222	6.573577432	4.107416542	0.006359191	0.07040452	10.01550187	417.0437091	426.6881377	421.8659234	0.023767963	0.194214474	64.56100614
O2_delay_plus80	0	HEA07	7	6.3	2	0.681	0.051	1.16749215	5.592846596	4.147522122	0.030787857	0.087792026	7.4006045	298.5062364	292.3491661	295.4277012	0.08176659	0.40967084	54.31738914
O2_delay_plus80	0	HEA08	8	6.1	2	0.681	0.051	0.900352932	6.965314158	4.849524104	0.012373048	0.065265561	6.941241028	335.7300304	343.5076211	339.6188257	0.025110794	0.25524682	58.50918136
O2_delay_plus80	0	HEA09	9	6.0	2	0.681	0.051	1.221257014	5.657167758	4.372384875	0	0.15723322	8.047855804	244.3982656	238.9756165	241.686941	0	0.757436759	44.00893555
O2_delay_plus80	0	HEA10	10	6.0	2	0.681	0.051	1.097629236	5.967985152	4.568290329	0	0.085287763	7.790134985	211.5087157	213.3130322	212.410874	0	0.396799632	40.65587492
O2_delay_plus80	1	CLD01	11	8.4	3	0.698	0.060	1.464037574	5.464937387	3.941961992	0.039734584	0.009701808	8.832873672	370.3806971	335.5762062	352.9784516	0.114922013	0.024768704	75.04971517
O2_delay_plus80	1	CLD02	12	6.6	3	0.698	0.060	1.393002195	6.07192468	4.586330564	0.030457174	0.033784936	9.162204407	439.8759575	418.5772985	429.226628	0.064953125	0.070874637	76.30501146
O2_delay_plus80	1	CLD03	13	8.1	3	0.698	0.060	2.08346825	5.705667327	4.431024016	0.012739119	0.014901451	13.29557672	332.771395	305.5721097	319.1717523	0.027028989	0.036438259	82.6495519
O2_delay_plus80	1	CLD04	14	9.2	3	0.698	0.060	1.27080676	7.385114652	4.712691292	0.040448751	0.118951027	10.37705362	360.8022757	328.8947097	344.8484927	0.10171952	0.364661372	75.18816489
O2_delay_plus80	1	CLD05	15	8.4	3	0.698	0.060	1.384836036	5.957569301	4.937358711	0.022527566	0.028291048	8.698256653	574.4899905	579.9852846	577.2376375	0.042371449	0.039687482	94.86689344
O2_delay_plus80	1	CLD06	16	8.2	3	0.698	0.060	1.554233435	6.21975935	4.159574002	0.00365575	0.034976864	10.49895794	361.4213595	400.0263735	380.7238665	0.02496753	0.048028151	80.27352879
O2_delay_plus80	1	CLD07	17	6.9	3	0.698	0.060	1.252505241	5.810639478	4.419247697	0.065062112	0.015446531	8.1738564	307.5083205	292.8580928	300.1832066	0.279910499	0.053240176	62.11200353
O2_delay_plus80	1	CLD08	18	8.5	3	0.698	0.060	1.289012028	5.23214462	4.212011432	0.029462341	-0.006760183	7.416297348	379.1975761	359.7337507	369.4656634	0.054920505	-0.012601602	80.48333256
O2_delay_plus80	1	CLD09	19	7.3	3	0.698	0.060	1.352177576	6.121594649	4.441792048	0.036271213	0.041339153	9.429483017	295.775064	263.6988545	279.7369593	0.120235792	0.16596401	59.09515692
O2_delay_plus80	1	CLD10	20	7.2	3	0.698	0.060	1.298080924	5.400454058	3.910349124	0	0.036796723	8.354226395	229.4418892	198.7932223	214.1175557	0	0.163138226	53.46248252
O2_delay_plus80	2	CYF01	21	14.6	3	0.698	0.060	2.445835276	10.35106403	6.07113673	0.123244162	0.096929612	26.30899756	853.9664862	840.2275298	847.097008	0.144282172	0.096138892	160.767829
O2_delay_plus80	2	CYF02	22	8.5	3	0.698	0.060	1.970309733	6.665760926	4.622515469	0.098204917	-0.00148926	14.09361363	470.7314594	470.6675639	470.6995117	0.204419754	-0.001293303	115.9819834
O2_delay_plus80	2	CYF03	23	5.1	3	0.698	0.060	0.9427754	10.09127537	5.299876631	0.004454039	0.073068443	10.44180617	390.5473953	357.0596988	373.803547	0	0.19663313	65.43895513
O2_delay_plus80	2	CYF04	24	14.9	3	0.698	0.060	3.033523669	9.822496565	6.168491786	0.097290003	0.105053274	31.04477582	778.2107142	787.8422167	783.0264654	0.138542417	0.12573773	151.5826541
O2_delay_plus80	2	CYF05	25	18.1	3	0.698	0.060	3.870423967	12.15420954	7.043036562	0.083746021	0.119863781	48.80194391	856.5411066	887.2762869	871.9086968	0.08652675	0.110850269	209.1831476
O2_delay_plus80	2	CYF06	26	12.9	3	0.698	0.060	1.58338231	11.0791735	7.388349708	0.04141121	0.370063195	18.72656732	516.1446111	510.7867416	513.4656763	0.114219834	0.506303323	112.1375206
O2_delay_plus80	2	CYF07	27	13.0	3	0.698	0.060	1.650759852	8.244559974	5.743748933	0.054190428	0.091387487	14.1857886	800.3335394	785.6854477	793.0094936	0.058164335	0.112122426	140.4591235
O2_delay_plus80	2	CYF08	28	12.5	3	0.698	0.060	1.232420271	11.42678419	6.435188217	0.067672851	0.077856867	15.33060046	419.1491357	390.3438602	404.7464979	0.137771205	0.2157268	100.2015252
O2_delay_plus80	2	CYF09	29	11.0	3	0.698	0.060	1.781055042	7.585651798	5.373086	0.041958897	0.028039126	14.47046338	486.6035295	469.4823805	478.042955	0.11149938	-0.011563048	116.1228089
O2_delay_plus80	2	CYF10	30	12.5	3	0.698	0.060	2.656341941	12.22701435	6.798643789	0.067539426	0.147279641	34.43113102	565.8166783	568.9419736	567.3793259	0.054737989	0.318151732	110.3697649
